# Supplementary material for: 3-[4-(Dimethylamino)phenyl]-1,5-di­phenylpentane-1,5-dione
Source: Acta Crystallogr Sect E Struct Rep Online. 2008 Jul 31;64(Pt 8):o1652. doi: 10.1107/S1600536808023866 (PMC2962249; doi:10.1107/S1600536808023866)
Supplement: Supplementary file 1 [file e-64-o1652-sup1.cif]

##############################################################################
###                                                                        ###
###        Electronic paper (Acta Crystallographica Section E)             ###
###                                                                        ###
##############################################################################
#                                                                            #
# This CIF contains the data in a paper accepted for publication in Acta     #
# Crystallographica Section E. It conforms to the requirements of Notes      #
# for Authors for Section E, and has been peer reviewed under the auspices   #
# of the IUCr Commission on Journals.                                        #
#                                                                            #
# Full details of the Crystallographic Information File format               #
# are given in the paper "The Crystallographic Information File (CIF):       #
# a New Standard Archive File for Crystallography" by S. R. Hall, F. H.      #
# Allen and I. D. Brown [Acta Cryst. (1991), A47, 655-685].                  #
#                                                                            #
# The current version of the core CIF dictionary is obtainable from          #
# ftp://ftp.iucr.org/pub/cif_core.dic. The current version number is 2.4.    #
#                                                                            #
# Software is freely available for graphical display of the structure(s) in  #
# this CIF.  For information consult the CIF home page http://www.iucr.org/  #
# cif/home.html                                                              #
#                                                                            #
# This file may be used for bona fide research purposes within the           #
# scientific community so long as proper attribution is given to the journal # 
# article from which it was obtained.                                        #
#                                                                            #
##############################################################################
                                             
data_I
_audit_creation_method     SHELXL-97
_chemical_name_systematic
;
3-[4-(Dimethylamino)phenyl]-1,5-diphenylpentane-1,5-dione
;
_chemical_name_common     ?
_chemical_formula_moiety     'C25 H25 N O2'
_chemical_formula_sum     'C25 H25 N O2'
_chemical_formula_weight     371.46
_chemical_melting_point     ?
_symmetry_cell_setting     triclinic
_symmetry_space_group_name_H-M     'P -1'
loop_
    _symmetry_equiv_pos_as_xyz
    'x, y, z'
    '-x, -y, -z'
_cell_length_a     9.9260(10)
_cell_length_b     11.3749(14)
_cell_length_c     18.853(2)
_cell_angle_alpha     90.4430(10)
_cell_angle_beta     94.7820(10)
_cell_angle_gamma     99.862(2)
_cell_volume     2089.3(4)
_cell_formula_units_Z     4
_cell_measurement_reflns_used     1876
_cell_measurement_theta_min     2.271
_cell_measurement_theta_max     21.933
_cell_measurement_temperature     298(2)
_exptl_crystal_description     needle
_exptl_crystal_colour     orange
_exptl_crystal_size_max     0.49
_exptl_crystal_size_mid     0.40
_exptl_crystal_size_min     0.29
_exptl_crystal_density_diffrn     1.181
_exptl_crystal_density_meas     ?
_exptl_crystal_density_method     'not measured'
_exptl_crystal_F_000     792
_exptl_absorpt_coefficient_mu     0.074
_exptl_absorpt_correction_type     multi-scan
_exptl_absorpt_process_details     '(SADABS; Sheldrick, 1996)'
_exptl_absorpt_correction_T_min     0.9645
_exptl_absorpt_correction_T_max     0.9788
_exptl_special_details
;
;
_diffrn_ambient_temperature     298(2)
_diffrn_radiation_type     MoK\a
_diffrn_radiation_wavelength     0.71073
_diffrn_radiation_source     'fine-focus sealed tube'
_diffrn_radiation_monochromator     graphite
_diffrn_measurement_device_type     'Bruker SMART CCD area-detector'
_diffrn_measurement_method     'phi and omega scans'
_diffrn_detector_area_resol_mean     ?
_diffrn_reflns_number     11011
_diffrn_reflns_av_R_equivalents     0.0323
_diffrn_reflns_av_sigmaI/netI     0.0871
_diffrn_reflns_theta_min     1.82
_diffrn_reflns_theta_max     25.01
_diffrn_reflns_theta_full     25.01
_diffrn_measured_fraction_theta_max     0.983
_diffrn_measured_fraction_theta_full     0.983
_diffrn_reflns_limit_h_min     -11
_diffrn_reflns_limit_h_max     11
_diffrn_reflns_limit_k_min     -13
_diffrn_reflns_limit_k_max     11
_diffrn_reflns_limit_l_min     -21
_diffrn_reflns_limit_l_max     22
_diffrn_standards_number     ?
_diffrn_standards_interval_count     ?
_diffrn_standards_interval_time     ?
_diffrn_standards_decay_%     ?
_refine_special_details
;
Refinement of <i>F</i>^2^ against ALL reflections. The weighted <i>R</i>-factor
<i>wR</i> and goodness of fit <i>S</i> are based on <i>F</i>^2^, conventional
<i>R</i>-factors <i>R</i> are based on <i>F</i>, with <i>F</i> set to zero for
negative <i>F</i>^2^. The threshold expression of <i>F</i>^2^ >
\s(<i>F</i>^2^) is used only for calculating <i>R</i>-factors(gt) <i>etc</i>.
and is not relevant to the choice of reflections for refinement.
<i>R</i>-factors based on <i>F</i>^2^ are statistically about twice as large
as those based on <i>F</i>, and <i>R</i>- factors based on ALL data will be
even larger.
;
_reflns_number_total     7259
_reflns_number_gt     3113
_reflns_threshold_expression     >2sigma(I)
_refine_ls_structure_factor_coef     Fsqd
_refine_ls_matrix_type     full
_refine_ls_R_factor_all     0.1422
_refine_ls_R_factor_gt     0.0518
_refine_ls_wR_factor_gt     0.1020
_refine_ls_wR_factor_ref     0.1385
_refine_ls_goodness_of_fit_ref     0.994
_refine_ls_restrained_S_all     0.994
_refine_ls_number_reflns     7259
_refine_ls_number_parameters     505
_refine_ls_number_restraints     0
_refine_ls_hydrogen_treatment     constr
_refine_ls_weighting_scheme     calc
_refine_ls_weighting_details
                 'calc w=1/[\s^2^(Fo^2^)+(0.0484P)^2^] where P=(Fo^2^+2Fc^2^)/3'
_atom_sites_solution_hydrogens     geom
_atom_sites_solution_primary     direct
_atom_sites_solution_secondary     difmap
_refine_ls_shift/su_max     0.001
_refine_ls_shift/su_mean     0.000
_refine_diff_density_max     0.166
_refine_diff_density_min     -0.154
_refine_ls_extinction_method     none
_refine_ls_extinction_coef     ?
loop_
    _atom_type_symbol
    _atom_type_description
    _atom_type_scat_dispersion_real
    _atom_type_scat_dispersion_imag
    _atom_type_scat_source
    'C' 'C' 0.0033 0.0016
                         'International Tables Vol C Tables 4.2.6.8 and 6.1.1.4'
    'H' 'H' 0.0000 0.0000
                         'International Tables Vol C Tables 4.2.6.8 and 6.1.1.4'
    'N' 'N' 0.0061 0.0033
                         'International Tables Vol C Tables 4.2.6.8 and 6.1.1.4'
    'O' 'O' 0.0106 0.0060
                         'International Tables Vol C Tables 4.2.6.8 and 6.1.1.4'
_computing_data_collection     'SMART (Siemens, 1996)'
_computing_cell_refinement     'SAINT (Siemens, 1996)'
_computing_data_reduction     'SAINT (Siemens, 1996)'
_computing_structure_solution     'SHELXS97 (Sheldrick, 2008)'
_computing_structure_refinement     'SHELXS97 (Sheldrick, 2008)'
_computing_molecular_graphics     'SHELXTL (Sheldrick, 2008)'
_computing_publication_material     'SHELXTL (Sheldrick, 2008)'
loop_
    _atom_site_type_symbol
    _atom_site_label
    _atom_site_fract_x
    _atom_site_fract_y
    _atom_site_fract_z
    _atom_site_U_iso_or_equiv
    _atom_site_adp_type
    _atom_site_calc_flag
    _atom_site_refinement_flags
    _atom_site_occupancy
    _atom_site_disorder_assembly
    _atom_site_disorder_group
    N N1 -0.2518(3) 0.1016(2) 0.07384(14) 0.0746(8) Uani d . 1 . .
    N N2 0.7107(3) 0.3289(3) 0.54492(15) 0.0770(8) Uani d . 1 . .
    O O1 0.3269(2) 0.29812(16) 0.24964(10) 0.0591(6) Uani d . 1 . .
    O O2 0.3520(2) 0.69008(17) 0.22151(11) 0.0672(6) Uani d . 1 . .
    O O3 0.9223(2) 0.7410(2) 0.31919(13) 0.0890(8) Uani d . 1 . .
    O O4 0.7803(2) 0.5520(2) 0.12546(11) 0.0851(8) Uani d . 1 . .
    C C1 0.1699(3) 0.4704(2) 0.20068(15) 0.0484(8) Uani d . 1 . .
    H H1 0.2518 0.4698 0.1751 0.058 Uiso calc R 1 . .
    C C2 0.0584(3) 0.3716(2) 0.16849(15) 0.0442(7) Uani d . 1 . .
    C C3 -0.0406(3) 0.3083(2) 0.20687(15) 0.0538(8) Uani d . 1 . .
    H H3 -0.0384 0.3247 0.2554 0.065 Uiso d R 1 . .
    C C4 -0.1433(3) 0.2212(2) 0.17590(15) 0.0548(8) Uani d . 1 . .
    H H4 -0.2084 0.1811 0.2039 0.066 Uiso d R 1 . .
    C C5 -0.1514(3) 0.1923(2) 0.10427(15) 0.0504(8) Uani d . 1 . .
    C C6 -0.0526(3) 0.2565(3) 0.06505(15) 0.0638(9) Uani d . 1 . .
    H H6 -0.0549 0.2408 0.0164 0.077 Uiso d R 1 . .
    C C7 0.0484(3) 0.3429(3) 0.09681(15) 0.0586(9) Uani d . 1 . .
    H H7 0.1129 0.3839 0.0688 0.070 Uiso d R 1 . .
    C C8 -0.2579(4) 0.0717(3) 0.00048(18) 0.1051(14) Uani d . 1 . .
    H H8A -0.2723 0.1397 -0.0271 0.158 Uiso calc R 1 . .
    H H8B -0.3322 0.0068 -0.0112 0.158 Uiso calc R 1 . .
    H H8C -0.1731 0.0483 -0.0100 0.158 Uiso calc R 1 . .
    C C9 -0.3612(3) 0.0485(3) 0.11383(19) 0.0898(12) Uani d . 1 . .
    H H9A -0.3261 0.0017 0.1509 0.135 Uiso calc R 1 . .
    H H9B -0.4293 -0.0020 0.0830 0.135 Uiso calc R 1 . .
    H H9C -0.4018 0.1099 0.1345 0.135 Uiso calc R 1 . .
    C C10 0.2091(3) 0.4528(2) 0.27920(14) 0.0517(8) Uani d . 1 . .
    H H10A 0.2778 0.5200 0.2969 0.062 Uiso calc R 1 . .
    H H10B 0.1288 0.4524 0.3053 0.062 Uiso calc R 1 . .
    C C11 0.2644(3) 0.3393(2) 0.29382(15) 0.0438(7) Uani d . 1 . .
    C C12 0.2454(3) 0.2790(3) 0.36266(14) 0.0455(7) Uani d . 1 . .
    C C13 0.2109(3) 0.3365(3) 0.42188(16) 0.0600(9) Uani d . 1 . .
    H H13 0.1970 0.4152 0.4188 0.072 Uiso calc R 1 . .
    C C14 0.1968(3) 0.2784(4) 0.48502(18) 0.0782(11) Uani d . 1 . .
    H H14 0.1761 0.3180 0.5250 0.094 Uiso calc R 1 . .
    C C15 0.2138(4) 0.1613(4) 0.48865(19) 0.0938(13) Uani d . 1 . .
    H H15 0.2028 0.1211 0.5311 0.113 Uiso calc R 1 . .
    C C16 0.2465(4) 0.1033(3) 0.4305(2) 0.0950(13) Uani d . 1 . .
    H H16 0.2574 0.0238 0.4334 0.114 Uiso calc R 1 . .
    C C17 0.2635(3) 0.1622(3) 0.36776(17) 0.0728(10) Uani d . 1 . .
    H H17 0.2873 0.1229 0.3285 0.087 Uiso calc R 1 . .
    C C18 0.1245(3) 0.5911(2) 0.18845(16) 0.0560(8) Uani d . 1 . .
    H H18A 0.0851 0.5922 0.1397 0.067 Uiso calc R 1 . .
    H H18B 0.0524 0.5976 0.2192 0.067 Uiso calc R 1 . .
    C C19 0.2346(3) 0.6992(2) 0.20144(15) 0.0475(8) Uani d . 1 . .
    C C20 0.1967(3) 0.8179(2) 0.18730(14) 0.0469(7) Uani d . 1 . .
    C C21 0.2981(3) 0.9170(3) 0.19303(14) 0.0594(9) Uani d . 1 . .
    H H21 0.3884 0.9077 0.2049 0.071 Uiso calc R 1 . .
    C C22 0.2693(4) 1.0295(3) 0.18159(17) 0.0695(10) Uani d . 1 . .
    H H22 0.3398 1.0952 0.1851 0.083 Uiso calc R 1 . .
    C C23 0.1376(5) 1.0446(3) 0.16508(18) 0.0801(11) Uani d . 1 . .
    H H23 0.1175 1.1209 0.1584 0.096 Uiso calc R 1 . .
    C C24 0.0341(4) 0.9469(3) 0.15827(19) 0.0836(11) Uani d . 1 . .
    H H24 -0.0560 0.9570 0.1464 0.100 Uiso calc R 1 . .
    C C25 0.0640(3) 0.8339(3) 0.16907(17) 0.0682(9) Uani d . 1 . .
    H H25 -0.0062 0.7680 0.1640 0.082 Uiso calc R 1 . .
    C C26 0.7350(3) 0.5403(3) 0.26971(15) 0.0563(8) Uani d . 1 . .
    H H26 0.8298 0.5466 0.2572 0.068 Uiso calc R 1 . .
    C C27 0.7282(3) 0.4872(2) 0.34239(16) 0.0505(8) Uani d . 1 . .
    C C28 0.8433(3) 0.4613(2) 0.38126(17) 0.0553(8) Uani d . 1 . .
    H H28 0.9278 0.4806 0.3624 0.066 Uiso calc R 1 . .
    C C29 0.8387(3) 0.4083(3) 0.44654(17) 0.0580(9) Uani d . 1 . .
    H H29 0.9193 0.3921 0.4701 0.070 Uiso calc R 1 . .
    C C30 0.7166(3) 0.3785(3) 0.47788(17) 0.0551(8) Uani d . 1 . .
    C C31 0.6001(3) 0.4050(3) 0.43978(17) 0.0716(10) Uani d . 1 . .
    H H31 0.5155 0.3865 0.4586 0.086 Uiso calc R 1 . .
    C C32 0.6080(3) 0.4582(3) 0.37451(17) 0.0678(10) Uani d . 1 . .
    H H32 0.5278 0.4753 0.3509 0.081 Uiso calc R 1 . .
    C C33 0.8266(4) 0.2791(3) 0.57485(19) 0.0954(12) Uani d . 1 . .
    H H33A 0.8411 0.2150 0.5446 0.143 Uiso calc R 1 . .
    H H33B 0.8089 0.2494 0.6213 0.143 Uiso calc R 1 . .
    H H33C 0.9071 0.3399 0.5786 0.143 Uiso calc R 1 . .
    C C34 0.5808(4) 0.2732(4) 0.5674(2) 0.1185(16) Uani d . 1 . .
    H H34A 0.5191 0.3297 0.5657 0.178 Uiso calc R 1 . .
    H H34B 0.5934 0.2463 0.6153 0.178 Uiso calc R 1 . .
    H H34C 0.5430 0.2062 0.5364 0.178 Uiso calc R 1 . .
    C C35 0.6987(3) 0.6660(3) 0.26728(16) 0.0640(9) Uani d . 1 . .
    H H35A 0.6814 0.6865 0.2179 0.077 Uiso calc R 1 . .
    H H35B 0.6145 0.6651 0.2900 0.077 Uiso calc R 1 . .
    C C36 0.8079(3) 0.7616(3) 0.30282(15) 0.0579(9) Uani d . 1 . .
    C C37 0.7755(4) 0.8824(3) 0.31653(14) 0.0547(8) Uani d . 1 . .
    C C38 0.8810(4) 0.9747(3) 0.33986(16) 0.0742(10) Uani d . 1 . .
    H H38 0.9710 0.9610 0.3442 0.089 Uiso calc R 1 . .
    C C39 0.8547(5) 1.0854(3) 0.35654(18) 0.0856(12) Uani d . 1 . .
    H H39 0.9265 1.1458 0.3724 0.103 Uiso calc R 1 . .
    C C40 0.7232(5) 1.1073(3) 0.34998(19) 0.0929(13) Uani d . 1 . .
    H H40 0.7055 1.1824 0.3619 0.111 Uiso calc R 1 . .
    C C41 0.6170(4) 1.0184(4) 0.32569(19) 0.0912(12) Uani d . 1 . .
    H H41 0.5274 1.0332 0.3206 0.109 Uiso calc R 1 . .
    C C42 0.6445(4) 0.9068(3) 0.30883(16) 0.0691(10) Uani d . 1 . .
    H H42 0.5726 0.8470 0.2919 0.083 Uiso calc R 1 . .
    C C43 0.6433(3) 0.4592(3) 0.21342(14) 0.0594(9) Uani d . 1 . .
    H H43A 0.6464 0.3768 0.2251 0.071 Uiso calc R 1 . .
    H H43B 0.5494 0.4715 0.2156 0.071 Uiso calc R 1 . .
    C C44 0.6818(3) 0.4790(3) 0.13862(16) 0.0596(9) Uani d . 1 . .
    C C45 0.5958(4) 0.4051(3) 0.07981(15) 0.0560(8) Uani d . 1 . .
    C C46 0.4716(4) 0.3347(3) 0.09015(16) 0.0652(9) Uani d . 1 . .
    H H46 0.4407 0.3293 0.1354 0.078 Uiso d R 1 . .
    C C47 0.3927(4) 0.2721(3) 0.0337(2) 0.0849(12) Uani d . 1 . .
    H H47 0.3092 0.2247 0.0411 0.102 Uiso d R 1 . .
    C C48 0.4374(5) 0.2799(3) -0.0329(2) 0.0950(14) Uani d . 1 . .
    H H48 0.3836 0.2386 -0.0709 0.114 Uiso d R 1 . .
    C C49 0.5601(5) 0.3476(4) -0.0439(2) 0.0997(14) Uani d . 1 . .
    H H49 0.5902 0.3514 -0.0893 0.120 Uiso d R 1 . .
    C C50 0.6408(4) 0.4110(3) 0.01199(19) 0.0811(11) Uani d . 1 . .
    H H50 0.7247 0.4572 0.0041 0.097 Uiso d R 1 . .
loop_
    _atom_site_aniso_label
    _atom_site_aniso_U_11
    _atom_site_aniso_U_22
    _atom_site_aniso_U_33
    _atom_site_aniso_U_12
    _atom_site_aniso_U_13
    _atom_site_aniso_U_23
    N1 0.076(2) 0.073(2) 0.0634(19) -0.0123(17) -0.0067(16) -0.0099(15)
    N2 0.069(2) 0.091(2) 0.068(2) 0.0095(18) -0.0050(17) 0.0116(17)
    O1 0.0684(15) 0.0540(13) 0.0604(13) 0.0197(11) 0.0191(11) 0.0048(10)
    O2 0.0488(14) 0.0509(13) 0.0990(17) 0.0065(11) -0.0074(13) 0.0100(11)
    O3 0.0569(16) 0.0780(17) 0.124(2) 0.0050(13) -0.0276(15) 0.0143(14)
    O4 0.0693(17) 0.0997(19) 0.0812(16) -0.0029(14) 0.0096(13) 0.0295(14)
    C1 0.0450(19) 0.0388(18) 0.061(2) 0.0068(15) 0.0029(15) 0.0055(14)
    C2 0.0478(19) 0.0331(17) 0.0509(19) 0.0072(14) -0.0012(15) 0.0051(14)
    C3 0.061(2) 0.0469(19) 0.0516(18) 0.0044(17) 0.0039(17) -0.0019(15)
    C4 0.052(2) 0.053(2) 0.056(2) -0.0037(16) 0.0100(16) 0.0003(16)
    C5 0.051(2) 0.0440(19) 0.054(2) 0.0041(16) -0.0040(16) -0.0008(16)
    C6 0.079(3) 0.061(2) 0.0468(19) 0.001(2) 0.0007(18) -0.0006(17)
    C7 0.069(2) 0.051(2) 0.053(2) -0.0005(18) 0.0084(17) 0.0082(16)
    C8 0.129(4) 0.096(3) 0.072(3) -0.021(3) -0.012(2) -0.021(2)
    C9 0.070(3) 0.075(3) 0.113(3) -0.015(2) 0.000(2) -0.015(2)
    C10 0.053(2) 0.0395(18) 0.062(2) 0.0083(15) 0.0004(16) -0.0042(15)
    C11 0.0385(18) 0.0359(18) 0.0550(19) 0.0024(14) 0.0009(15) -0.0048(15)
    C12 0.0433(19) 0.0454(19) 0.0472(19) 0.0081(15) -0.0004(15) 0.0015(15)
    C13 0.060(2) 0.068(2) 0.054(2) 0.0176(18) 0.0000(17) -0.0043(18)
    C14 0.082(3) 0.105(3) 0.050(2) 0.020(2) 0.0064(19) -0.004(2)
    C15 0.118(4) 0.106(4) 0.053(2) 0.007(3) 0.007(2) 0.021(2)
    C16 0.143(4) 0.067(3) 0.074(3) 0.018(2) 0.002(3) 0.021(2)
    C17 0.105(3) 0.055(2) 0.062(2) 0.023(2) 0.007(2) 0.0072(18)
    C18 0.046(2) 0.0402(18) 0.079(2) 0.0042(15) -0.0013(17) 0.0052(15)
    C19 0.045(2) 0.0433(19) 0.0547(19) 0.0074(16) 0.0055(16) 0.0053(14)
    C20 0.050(2) 0.0403(19) 0.0510(18) 0.0101(16) 0.0035(16) 0.0072(14)
    C21 0.065(2) 0.045(2) 0.065(2) 0.0048(18) -0.0004(17) 0.0017(16)
    C22 0.087(3) 0.043(2) 0.076(2) 0.007(2) 0.005(2) 0.0001(17)
    C23 0.106(3) 0.047(2) 0.095(3) 0.028(2) 0.020(3) 0.0124(19)
    C24 0.068(3) 0.068(3) 0.124(3) 0.033(2) 0.015(2) 0.022(2)
    C25 0.063(2) 0.047(2) 0.096(3) 0.0117(18) 0.009(2) 0.0137(18)
    C26 0.044(2) 0.060(2) 0.064(2) 0.0085(16) 0.0022(16) 0.0021(17)
    C27 0.0353(19) 0.056(2) 0.059(2) 0.0082(15) 0.0001(16) -0.0059(16)
    C28 0.038(2) 0.058(2) 0.070(2) 0.0100(16) 0.0025(17) -0.0009(17)
    C29 0.043(2) 0.060(2) 0.070(2) 0.0120(17) -0.0063(18) -0.0004(18)
    C30 0.049(2) 0.059(2) 0.055(2) 0.0056(17) -0.0039(18) -0.0038(16)
    C31 0.044(2) 0.106(3) 0.062(2) 0.0048(19) 0.0057(18) 0.005(2)
    C32 0.040(2) 0.100(3) 0.063(2) 0.0158(19) -0.0046(18) 0.004(2)
    C33 0.089(3) 0.105(3) 0.089(3) 0.016(2) -0.009(2) 0.035(2)
    C34 0.090(3) 0.163(4) 0.101(3) 0.006(3) 0.022(3) 0.051(3)
    C35 0.053(2) 0.064(2) 0.071(2) 0.0066(18) -0.0096(17) 0.0012(17)
    C36 0.049(2) 0.066(2) 0.0541(19) 0.0009(19) -0.0065(17) 0.0113(17)
    C37 0.061(2) 0.054(2) 0.0440(18) -0.0014(19) -0.0017(17) 0.0060(15)
    C38 0.074(3) 0.072(3) 0.067(2) -0.010(2) -0.0039(19) 0.0096(19)
    C39 0.106(4) 0.064(3) 0.076(3) -0.011(3) -0.005(3) -0.001(2)
    C40 0.122(4) 0.070(3) 0.083(3) 0.008(3) 0.005(3) -0.013(2)
    C41 0.091(3) 0.080(3) 0.104(3) 0.022(3) 0.007(2) -0.018(2)
    C42 0.067(3) 0.068(3) 0.069(2) 0.006(2) 0.000(2) -0.0034(18)
    C43 0.059(2) 0.064(2) 0.055(2) 0.0085(17) 0.0050(17) 0.0033(16)
    C44 0.058(2) 0.058(2) 0.066(2) 0.0190(18) 0.0085(19) 0.0140(18)
    C45 0.074(2) 0.053(2) 0.049(2) 0.0256(18) 0.0162(18) 0.0104(16)
    C46 0.086(3) 0.055(2) 0.054(2) 0.0110(19) 0.0068(19) 0.0005(17)
    C47 0.114(3) 0.063(2) 0.072(3) 0.008(2) -0.007(2) -0.007(2)
    C48 0.162(5) 0.066(3) 0.058(3) 0.031(3) -0.009(3) -0.005(2)
    C49 0.162(5) 0.096(3) 0.052(3) 0.047(3) 0.020(3) 0.001(2)
    C50 0.103(3) 0.082(3) 0.068(3) 0.033(2) 0.028(2) 0.019(2)
_geom_special_details
;
All e.s.d.'s (except the e.s.d. in the dihedral angle between two l.s. planes)
are estimated using the full covariance matrix. The cell e.s.d.'s are taken
into account individually in the estimation of e.s.d.'s in distances, angles
and torsion angles; correlations between e.s.d.'s in cell parameters are only
used when they are defined by crystal symmetry. An approximate (isotropic)
treatment of cell e.s.d.'s is used for estimating e.s.d.'s involving l.s.
planes.
;
loop_
    _geom_bond_atom_site_label_1
    _geom_bond_atom_site_label_2
    _geom_bond_site_symmetry_2
    _geom_bond_distance
    _geom_bond_publ_flag
    N1 C5 . 1.389(3) ?
    N1 C8 . 1.416(4) ?
    N1 C9 . 1.425(4) ?
    N2 C30 . 1.390(4) ?
    N2 C34 . 1.435(4) ?
    N2 C33 . 1.443(4) ?
    O1 C11 . 1.216(3) ?
    O2 C19 . 1.217(3) ?
    O3 C36 . 1.214(3) ?
    O4 C44 . 1.213(3) ?
    C1 C2 . 1.519(3) ?
    C1 C10 . 1.523(3) ?
    C1 C18 . 1.529(4) ?
    C1 H1 . 0.9800 ?
    C2 C3 . 1.376(3) ?
    C2 C7 . 1.379(3) ?
    C3 C4 . 1.381(3) ?
    C3 H3 . 0.9301 ?
    C4 C5 . 1.380(4) ?
    C4 H4 . 0.9300 ?
    C5 C6 . 1.388(4) ?
    C6 C7 . 1.372(3) ?
    C6 H6 . 0.9301 ?
    C7 H7 . 0.9300 ?
    C8 H8A . 0.9600 ?
    C8 H8B . 0.9600 ?
    C8 H8C . 0.9600 ?
    C9 H9A . 0.9600 ?
    C9 H9B . 0.9600 ?
    C9 H9C . 0.9600 ?
    C10 C11 . 1.506(4) ?
    C10 H10A . 0.9700 ?
    C10 H10B . 0.9700 ?
    C11 O1 1 1.216(3) ?
    C11 C12 . 1.484(4) ?
    C12 C17 . 1.374(4) ?
    C12 C13 . 1.386(4) ?
    C13 C14 . 1.371(4) ?
    C13 H13 . 0.9300 ?
    C14 C15 . 1.372(5) ?
    C14 H14 . 0.9300 ?
    C15 C16 . 1.366(5) ?
    C15 H15 . 0.9300 ?
    C16 C17 . 1.372(4) ?
    C16 H16 . 0.9300 ?
    C17 H17 . 0.9300 ?
    C18 C19 . 1.503(3) ?
    C18 H18A . 0.9700 ?
    C18 H18B . 0.9700 ?
    C19 C20 . 1.483(4) ?
    C20 C21 . 1.374(3) ?
    C20 C25 . 1.376(4) ?
    C21 C22 . 1.373(4) ?
    C21 H21 . 0.9300 ?
    C22 C23 . 1.359(4) ?
    C22 H22 . 0.9300 ?
    C23 C24 . 1.376(4) ?
    C23 H23 . 0.9300 ?
    C24 C25 . 1.381(4) ?
    C24 H24 . 0.9300 ?
    C25 H25 . 0.9300 ?
    C26 C27 . 1.503(4) ?
    C26 C43 . 1.530(3) ?
    C26 C35 . 1.534(4) ?
    C26 H26 . 0.9800 ?
    C27 C32 . 1.374(4) ?
    C27 C28 . 1.382(4) ?
    C28 C29 . 1.376(4) ?
    C28 H28 . 0.9300 ?
    C29 C30 . 1.383(4) ?
    C29 H29 . 0.9300 ?
    C30 C31 . 1.389(4) ?
    C31 C32 . 1.378(4) ?
    C31 H31 . 0.9300 ?
    C32 H32 . 0.9300 ?
    C33 H33A . 0.9600 ?
    C33 H33B . 0.9600 ?
    C33 H33C . 0.9600 ?
    C34 H34A . 0.9600 ?
    C34 H34B . 0.9600 ?
    C34 H34C . 0.9600 ?
    C35 C36 . 1.506(4) ?
    C35 H35A . 0.9700 ?
    C35 H35B . 0.9700 ?
    C36 C37 . 1.489(4) ?
    C37 C42 . 1.371(4) ?
    C37 C38 . 1.390(4) ?
    C38 C39 . 1.368(4) ?
    C38 H38 . 0.9300 ?
    C39 C40 . 1.366(5) ?
    C39 H39 . 0.9300 ?
    C40 C41 . 1.375(4) ?
    C40 H40 . 0.9300 ?
    C41 C42 . 1.384(4) ?
    C41 H41 . 0.9300 ?
    C42 H42 . 0.9300 ?
    C43 C44 . 1.500(4) ?
    C43 H43A . 0.9700 ?
    C43 H43B . 0.9700 ?
    C44 C45 . 1.499(4) ?
    C45 C46 . 1.380(4) ?
    C45 C50 . 1.387(4) ?
    C46 C47 . 1.382(4) ?
    C46 H46 . 0.9299 ?
    C47 C48 . 1.364(5) ?
    C47 H47 . 0.9300 ?
    C48 C49 . 1.357(5) ?
    C48 H48 . 0.9299 ?
    C49 C50 . 1.386(5) ?
    C49 H49 . 0.9298 ?
    C50 H50 . 0.9300 ?
loop_
    _geom_contact_atom_site_label_1
    _geom_contact_atom_site_label_2
    _geom_contact_distance
    _geom_contact_site_symmetry_1
    _geom_contact_site_symmetry_2
    _geom_contact_publ_flag
    Cg1 Cg1 3.773(4) . 2_665 yes
loop_
    _geom_angle_atom_site_label_1
    _geom_angle_atom_site_label_2
    _geom_angle_atom_site_label_3
    _geom_angle_site_symmetry_1
    _geom_angle_site_symmetry_3
    _geom_angle
    _geom_angle_publ_flag
    C5 N1 C8 . . 120.7(3) ?
    C5 N1 C9 . . 120.1(3) ?
    C8 N1 C9 . . 118.7(3) ?
    C30 N2 C34 . . 119.6(3) ?
    C30 N2 C33 . . 118.6(3) ?
    C34 N2 C33 . . 114.6(3) ?
    C2 C1 C10 . . 112.8(2) ?
    C2 C1 C18 . . 109.4(2) ?
    C10 C1 C18 . . 111.5(2) ?
    C2 C1 H1 . . 107.6 ?
    C10 C1 H1 . . 107.6 ?
    C18 C1 H1 . . 107.6 ?
    C3 C2 C7 . . 115.7(3) ?
    C3 C2 C1 . . 123.5(3) ?
    C7 C2 C1 . . 120.8(3) ?
    C2 C3 C4 . . 122.3(3) ?
    C2 C3 H3 . . 118.8 ?
    C4 C3 H3 . . 118.8 ?
    C5 C4 C3 . . 121.5(3) ?
    C5 C4 H4 . . 119.3 ?
    C3 C4 H4 . . 119.3 ?
    C4 C5 C6 . . 116.5(3) ?
    C4 C5 N1 . . 121.3(3) ?
    C6 C5 N1 . . 122.2(3) ?
    C7 C6 C5 . . 121.1(3) ?
    C7 C6 H6 . . 119.5 ?
    C5 C6 H6 . . 119.5 ?
    C6 C7 C2 . . 122.9(3) ?
    C6 C7 H7 . . 118.6 ?
    C2 C7 H7 . . 118.6 ?
    N1 C8 H8A . . 109.5 ?
    N1 C8 H8B . . 109.5 ?
    H8A C8 H8B . . 109.5 ?
    N1 C8 H8C . . 109.5 ?
    H8A C8 H8C . . 109.5 ?
    H8B C8 H8C . . 109.5 ?
    N1 C9 H9A . . 109.5 ?
    N1 C9 H9B . . 109.5 ?
    H9A C9 H9B . . 109.5 ?
    N1 C9 H9C . . 109.5 ?
    H9A C9 H9C . . 109.5 ?
    H9B C9 H9C . . 109.5 ?
    C11 C10 C1 . . 113.8(2) ?
    C11 C10 H10A . . 108.8 ?
    C1 C10 H10A . . 108.8 ?
    C11 C10 H10B . . 108.8 ?
    C1 C10 H10B . . 108.8 ?
    H10A C10 H10B . . 107.7 ?
    O1 C11 C12 1 . 119.9(3) ?
    O1 C11 C12 . . 119.9(3) ?
    O1 C11 C10 1 . 120.0(3) ?
    O1 C11 C10 . . 120.0(3) ?
    C12 C11 C10 . . 120.2(3) ?
    C17 C12 C13 . . 119.0(3) ?
    C17 C12 C11 . . 118.6(3) ?
    C13 C12 C11 . . 122.3(3) ?
    C14 C13 C12 . . 120.6(3) ?
    C14 C13 H13 . . 119.7 ?
    C12 C13 H13 . . 119.7 ?
    C13 C14 C15 . . 119.3(3) ?
    C13 C14 H14 . . 120.3 ?
    C15 C14 H14 . . 120.3 ?
    C16 C15 C14 . . 120.6(4) ?
    C16 C15 H15 . . 119.7 ?
    C14 C15 H15 . . 119.7 ?
    C15 C16 C17 . . 120.0(4) ?
    C15 C16 H16 . . 120.0 ?
    C17 C16 H16 . . 120.0 ?
    C16 C17 C12 . . 120.4(3) ?
    C16 C17 H17 . . 119.8 ?
    C12 C17 H17 . . 119.8 ?
    C19 C18 C1 . . 116.0(2) ?
    C19 C18 H18A . . 108.3 ?
    C1 C18 H18A . . 108.3 ?
    C19 C18 H18B . . 108.3 ?
    C1 C18 H18B . . 108.3 ?
    H18A C18 H18B . . 107.4 ?
    O2 C19 C20 . . 120.8(3) ?
    O2 C19 C18 . . 121.3(3) ?
    C20 C19 C18 . . 117.9(3) ?
    C21 C20 C25 . . 118.2(3) ?
    C21 C20 C19 . . 118.8(3) ?
    C25 C20 C19 . . 123.1(3) ?
    C22 C21 C20 . . 121.6(3) ?
    C22 C21 H21 . . 119.2 ?
    C20 C21 H21 . . 119.2 ?
    C23 C22 C21 . . 119.9(3) ?
    C23 C22 H22 . . 120.1 ?
    C21 C22 H22 . . 120.1 ?
    C22 C23 C24 . . 119.9(3) ?
    C22 C23 H23 . . 120.1 ?
    C24 C23 H23 . . 120.1 ?
    C23 C24 C25 . . 120.0(3) ?
    C23 C24 H24 . . 120.0 ?
    C25 C24 H24 . . 120.0 ?
    C20 C25 C24 . . 120.6(3) ?
    C20 C25 H25 . . 119.7 ?
    C24 C25 H25 . . 119.7 ?
    C27 C26 C43 . . 111.4(2) ?
    C27 C26 C35 . . 112.9(2) ?
    C43 C26 C35 . . 109.9(2) ?
    C27 C26 H26 . . 107.5 ?
    C43 C26 H26 . . 107.5 ?
    C35 C26 H26 . . 107.5 ?
    C32 C27 C28 . . 114.9(3) ?
    C32 C27 C26 . . 123.1(3) ?
    C28 C27 C26 . . 122.0(3) ?
    C29 C28 C27 . . 123.0(3) ?
    C29 C28 H28 . . 118.5 ?
    C27 C28 H28 . . 118.5 ?
    C28 C29 C30 . . 121.4(3) ?
    C28 C29 H29 . . 119.3 ?
    C30 C29 H29 . . 119.3 ?
    C29 C30 C31 . . 116.3(3) ?
    C29 C30 N2 . . 122.2(3) ?
    C31 C30 N2 . . 121.4(3) ?
    C32 C31 C30 . . 120.9(3) ?
    C32 C31 H31 . . 119.5 ?
    C30 C31 H31 . . 119.5 ?
    C27 C32 C31 . . 123.5(3) ?
    C27 C32 H32 . . 118.3 ?
    C31 C32 H32 . . 118.3 ?
    N2 C33 H33A . . 109.5 ?
    N2 C33 H33B . . 109.5 ?
    H33A C33 H33B . . 109.5 ?
    N2 C33 H33C . . 109.5 ?
    H33A C33 H33C . . 109.5 ?
    H33B C33 H33C . . 109.5 ?
    N2 C34 H34A . . 109.5 ?
    N2 C34 H34B . . 109.5 ?
    H34A C34 H34B . . 109.5 ?
    N2 C34 H34C . . 109.5 ?
    H34A C34 H34C . . 109.5 ?
    H34B C34 H34C . . 109.5 ?
    C36 C35 C26 . . 114.4(3) ?
    C36 C35 H35A . . 108.7 ?
    C26 C35 H35A . . 108.7 ?
    C36 C35 H35B . . 108.7 ?
    C26 C35 H35B . . 108.7 ?
    H35A C35 H35B . . 107.6 ?
    O3 C36 C37 . . 120.1(3) ?
    O3 C36 C35 . . 120.3(3) ?
    C37 C36 C35 . . 119.6(3) ?
    C42 C37 C38 . . 117.8(3) ?
    C42 C37 C36 . . 122.9(3) ?
    C38 C37 C36 . . 119.3(3) ?
    C39 C38 C37 . . 121.1(4) ?
    C39 C38 H38 . . 119.4 ?
    C37 C38 H38 . . 119.4 ?
    C40 C39 C38 . . 120.2(4) ?
    C40 C39 H39 . . 119.9 ?
    C38 C39 H39 . . 119.9 ?
    C39 C40 C41 . . 119.9(4) ?
    C39 C40 H40 . . 120.0 ?
    C41 C40 H40 . . 120.0 ?
    C40 C41 C42 . . 119.5(4) ?
    C40 C41 H41 . . 120.3 ?
    C42 C41 H41 . . 120.3 ?
    C37 C42 C41 . . 121.4(3) ?
    C37 C42 H42 . . 119.3 ?
    C41 C42 H42 . . 119.3 ?
    C44 C43 C26 . . 114.6(2) ?
    C44 C43 H43A . . 108.6 ?
    C26 C43 H43A . . 108.6 ?
    C44 C43 H43B . . 108.6 ?
    C26 C43 H43B . . 108.6 ?
    H43A C43 H43B . . 107.6 ?
    O4 C44 C45 . . 120.3(3) ?
    O4 C44 C43 . . 121.5(3) ?
    C45 C44 C43 . . 118.2(3) ?
    C46 C45 C50 . . 118.9(3) ?
    C46 C45 C44 . . 122.4(3) ?
    C50 C45 C44 . . 118.6(3) ?
    C45 C46 C47 . . 120.5(3) ?
    C45 C46 H46 . . 119.8 ?
    C47 C46 H46 . . 119.8 ?
    C48 C47 C46 . . 120.0(4) ?
    C48 C47 H47 . . 120.0 ?
    C46 C47 H47 . . 120.0 ?
    C49 C48 C47 . . 120.3(4) ?
    C49 C48 H48 . . 119.8 ?
    C47 C48 H48 . . 119.8 ?
    CG1 C48 H48 . . 179.5 ?
    C48 C49 C50 . . 120.6(4) ?
    C48 C49 H49 . . 119.7 ?
    C50 C49 H49 . . 119.7 ?
    C49 C50 C45 . . 119.7(4) ?
    C49 C50 H50 . . 120.2 ?
    C45 C50 H50 . . 120.2 ?
loop_
    _geom_hbond_atom_site_label_D
    _geom_hbond_atom_site_label_H
    _geom_hbond_atom_site_label_A
    _geom_hbond_site_symmetry_A
    _geom_hbond_distance_DH
    _geom_hbond_distance_HA
    _geom_hbond_distance_DA
    _geom_hbond_angle_DHA
    C46 H46 O1 1 0.93 2.51 3.436(4) 172.1
    C23 H23 Cg2 1_565 0.93 2.67 3.535(4) 155.3
data_global
_journal_date_recd_electronic     2008-07-20
_journal_date_accepted     2008-07-28
_journal_name_full     'Acta Crystallographica, Section E'
_journal_year     2008
_journal_volume     64
_journal_issue      8
_journal_page_first     o1652
_journal_page_last     o1652
_journal_paper_category     QO
_journal_coeditor_code     CV2435
_publ_contact_author_name     'Qing-Peng He'
_publ_contact_author_address
;
  Department of Chemistry
  Liaocheng University
  Liaocheng 252059
  People's Republic of China
;
_publ_contact_author_email     hxqiang2005@yahoo.com.cn
_publ_contact_author_fax     '86 635 8239121'
_publ_contact_author_phone     '86 635 8239069'
_publ_section_title
;
3-[4-(Dimethylamino)phenyl]-1,5-diphenylpentane-1,5-dione
;
loop_
    _publ_author_name
    _publ_author_address
    'Qing-Peng He'
;
  Department of Chemistry
  Liaocheng University
  Liaocheng 252059
  People's Republic of China
;
    'Xiao-Qiang  Qin'
;
Department of  Chemistry,
Weifang Medical University,
Weifang Shandong Province, 261053
People's Republic of China
;
    'Xiao Wang'
;
  Department of Chemistry
  Liaocheng University
  Liaocheng 252059
  People's Republic of China
;
    'Qiu-Lan Shi'
;
  No.1 Middle School of Liaocheng
  Liaocheng 252059
  People's Republic of China
;
    'Yong Wang'
;
  Department of Chemistry
  Liaocheng University
  Liaocheng 252059
  People's Republic of China
;
