# Supplementary material for: 3-[4-(Dimethylamino)phenyl]-1,5-di­phenylpentane-1,5-dione
Source: Acta Crystallogr Sect E Struct Rep Online. 2008 Jul 31;64(Pt 8):o1652. doi: 10.1107/S1600536808023866 (PMC2962249; doi:10.1107/S1600536808023866)
Supplement: Supplementary file 2 [file e-64-o1652-Isup2.hkl]

# 
# h,k,l, Fc-squared, Fo-squared, sigma(Fo-squared) and status flag 
# 
data_I
_shelx_title ' 080608d in P-1' 
_shelx_refln_list_code          4 
_shelx_F_calc_maximum      188.61 
_exptl_crystal_F_000       792.00 
_reflns_d_resolution_high  0.8406 
 
loop_ 
 _symmetry_equiv_pos_as_xyz 
 'x, y, z' 
 '-x, -y, -z' 
 
_cell_length_a     9.9260 
_cell_length_b    11.3749 
_cell_length_c    18.8528 
_cell_angle_alpha  90.443 
_cell_angle_beta   94.782 
_cell_angle_gamma  99.862 
 
_shelx_F_squared_multiplier     1.000 
 
loop_ 
 _refln_index_h 
 _refln_index_k 
 _refln_index_l 
 _refln_F_squared_calc 
 _refln_F_squared_meas 
 _refln_F_squared_sigma 
 _refln_observed_status 
   1   0   0      133.22      126.24      5.92 o 
   2   0   0    27841.06    26319.00    407.32 o 
   3   0   0      155.54      154.84      9.86 o 
   4   0   0        2.50       -1.97      4.60 o 
   5   0   0      194.16      216.31     14.79 o 
   6   0   0      165.70      158.13     14.46 o 
   7   0   0       12.47       -0.66      8.88 o 
   8   0   0        0.27      -10.85     10.19 o 
   9   0   0      206.64      230.32     31.20 o 
  10   0   0       49.07       48.00     15.78 o 
  11   0   0        1.82       -8.88     12.49 o 
 -10   1   0        0.79        8.88     16.44 o 
  -9   1   0        0.84       -5.26     11.18 o 
  -8   1   0      106.88      114.73     20.05 o 
  -7   1   0        3.60        1.97      8.55 o 
  -6   1   0       13.28        8.88      7.89 o 
  -5   1   0      161.39      185.08     13.48 o 
  -4   1   0       36.93       27.29      7.56 o 
  -3   1   0     1595.13     1594.08     35.83 o 
  -2   1   0        1.59        5.92      2.53 o 
  -1   1   0      618.00      599.30     13.81 o 
   0   1   0     5081.95     4900.17     98.29 o 
   1   1   0     1448.70     1413.77     19.99 o 
   2   1   0        0.79        4.63      5.10 o 
   3   1   0     2035.26     2121.08     33.24 o 
   4   1   0       87.31       81.51      8.48 o 
   5   1   0      877.61      873.71     33.53 o 
   6   1   0       67.36       70.70     12.99 o 
   7   1   0        0.10       -3.98      6.16 o 
   8   1   0      425.52      437.86     24.49 o 
   9   1   0      175.43      205.41     40.76 o 
  10   1   0        0.08       13.48     13.15 o 
 -11   2   0        6.67       -3.29     17.75 o 
 -10   2   0        5.81        6.90     16.44 o 
  -9   2   0        1.31       -4.60      6.08 o 
  -8   2   0      314.08      265.22     12.73 o 
  -7   2   0        0.07       -5.89      5.42 o 
  -6   2   0        0.13        1.31      6.08 o 
  -5   2   0      786.01      756.49     43.56 o 
  -4   2   0      572.68      585.49     13.85 o 
  -3   2   0     1656.05     1600.99     36.16 o 
  -2   2   0     6741.38     6631.45    110.13 o 
  -1   2   0      359.25      326.77     10.52 o 
   0   2   0       33.07       40.69      3.16 o 
   1   2   0      312.58      297.29      8.02 o 
   2   2   0       23.46       23.70      3.83 o 
   3   2   0      239.99      255.25      9.52 o 
   4   2   0        6.41        8.28      5.20 o 
   5   2   0      304.44      301.09     12.89 o 
   6   2   0        5.29       11.47      6.26 o 
   7   2   0      392.95      348.13     20.22 o 
   8   2   0      137.86      194.48     20.22 o 
   9   2   0       27.81       10.58     16.11 o 
  10   2   0        0.34       -4.27     11.83 o 
 -11   3   0       18.02       17.42     17.75 o 
 -10   3   0        5.97      -18.41     13.81 o 
  -9   3   0       36.90       43.20      9.92 o 
  -8   3   0       68.65       87.90     11.30 o 
  -7   3   0       12.58       14.81      5.76 o 
  -6   3   0       14.90        7.74      4.90 o 
  -5   3   0       14.17       18.08      8.88 o 
  -4   3   0      270.29      258.72     14.14 o 
  -3   3   0      222.98      214.34     11.51 o 
  -2   3   0    11163.68    11311.13    182.12 o 
  -1   3   0     4855.24     4775.02     82.52 o 
   0   3   0     3347.76     3294.35     60.49 o 
   1   3   0      155.24      138.26      4.37 o 
   2   3   0      108.94      104.24      6.16 o 
   3   3   0     3508.24     3823.05     54.86 o 
   4   3   0       58.35       52.07      8.55 o 
   5   3   0      393.53      432.52     16.02 o 
   6   3   0      120.97      143.65     13.20 o 
   7   3   0       48.52       54.95     10.69 o 
   8   3   0       45.40       34.89     11.13 o 
   9   3   0        2.86       -3.34      8.23 o 
  10   3   0       23.17       35.83     15.78 o 
 -11   4   0        0.54       -0.33     17.42 o 
 -10   4   0        8.28      -12.82     14.79 o 
  -9   4   0        1.39        4.93     10.52 o 
  -8   4   0        3.50        0.33      9.86 o 
  -7   4   0        1.65        3.94      8.55 o 
  -6   4   0        1.31       -3.29      6.25 o 
  -5   4   0      152.64      138.07     11.83 o 
  -4   4   0      490.34      485.23     20.05 o 
  -3   4   0      754.58      740.33     23.67 o 
  -2   4   0       90.68       74.95      7.56 o 
  -1   4   0      922.12      909.97     24.98 o 
   0   4   0       91.13       76.91      4.87 o 
   1   4   0       57.24       58.39      3.36 o 
   2   4   0        3.56       -0.82      3.49 o 
   3   4   0     1817.44     1994.94     35.78 o 
   4   4   0      271.64      251.47     12.00 o 
   5   4   0      507.69      473.06     17.49 o 
   6   4   0      263.73      267.31     14.49 o 
   7   4   0        2.71       -2.68      6.71 o 
   8   4   0       21.24       16.40      9.63 o 
   9   4   0        0.84      -10.34      8.21 o 
 -11   5   0        3.05       -1.31     17.42 o 
 -10   5   0        8.69        3.29     18.08 o 
  -8   5   0       33.98       31.89     13.48 o 
  -7   5   0        6.13        2.96      9.53 o 
  -6   5   0        9.28        5.59      7.23 o 
  -5   5   0      126.83      124.92     11.83 o 
  -4   5   0     1904.56     1987.59     48.98 o 
  -3   5   0     1676.12     1700.60     42.41 o 
  -2   5   0     3831.54     3995.90     77.26 o 
  -1   5   0      430.77      456.63     18.41 o 
   0   5   0     2941.96     2973.50     42.72 o 
   1   5   0      516.00      538.32     10.67 o 
   2   5   0      331.11      337.27     12.90 o 
   3   5   0      186.97      174.79      9.83 o 
   4   5   0      268.98      275.68     14.96 o 
   5   5   0        4.34       -6.41      5.45 o 
   6   5   0        7.44       -2.52      6.39 o 
   7   5   0       58.35       36.55     10.33 o 
   8   5   0       23.96       17.32      9.92 o 
   9   5   0        8.44        3.25      9.16 o 
 -11   6   0        0.13       -9.20     17.09 o 
 -10   6   0        9.56       17.42     19.07 o 
  -8   6   0        6.14       21.04     13.81 o 
  -7   6   0        0.33       -0.66      9.53 o 
  -6   6   0        1.19        1.31      7.89 o 
  -5   6   0      162.73      165.36     14.14 o 
  -4   6   0     1692.74     1648.99     45.04 o 
  -3   6   0      352.46      337.95     17.75 o 
  -2   6   0       11.77        7.23      6.57 o 
  -1   6   0      784.17      784.03     19.18 o 
   0   6   0        1.51        1.70      3.70 o 
   1   6   0      149.06      143.12      5.95 o 
   2   6   0       12.37       10.59      5.92 o 
   3   6   0        2.88        8.31      5.76 o 
   4   6   0        0.32       -5.61      5.43 o 
   5   6   0       92.41      100.45     12.86 o 
   6   6   0       18.18       11.04      8.28 o 
   7   6   0        0.76        4.70      8.89 o 
   8   6   0       19.73       29.93     11.14 o 
   9   6   0        6.35       -8.65      9.78 o 
 -10   7   0        0.33       -1.64     18.74 o 
  -9   7   0       17.27       -1.31     18.08 o 
  -8   7   0      104.45      124.27     21.37 o 
  -7   7   0      232.43      222.23     19.40 o 
  -6   7   0      561.91      558.21     27.61 o 
  -5   7   0      330.62      337.29     20.38 o 
  -4   7   0      241.94      250.83     17.09 o 
  -3   7   0      310.39      349.13     19.07 o 
  -2   7   0       21.92       18.57      9.86 o 
  -1   7   0       10.99        5.50      4.99 o 
   0   7   0       50.85       49.84      7.06 o 
   1   7   0      241.31      246.56      9.30 o 
   2   7   0       80.07       79.32     16.11 o 
   3   7   0      116.19      136.51     13.56 o 
   4   7   0        0.30       -8.19      7.73 o 
   5   7   0       17.62        9.87      8.23 o 
   6   7   0       84.75       82.29     15.29 o 
   7   7   0        8.20        3.14      8.06 o 
   8   7   0       13.83       13.15     11.67 o 
 -10   8   0       13.46        7.56     21.04 o 
  -9   8   0        7.39       18.41     22.35 o 
  -8   8   0        0.53       -6.49      9.55 o 
  -7   8   0        0.19      -13.81      9.20 o 
  -6   8   0      790.77      720.61     32.87 o 
  -5   8   0       69.98       74.95     15.78 o 
  -4   8   0       75.19       62.46     14.79 o 
  -3   8   0       37.28       43.85      9.00 o 
  -2   8   0       14.24        5.71      6.25 o 
  -1   8   0        9.10        8.67      5.80 o 
   0   8   0      246.37      216.87     12.49 o 
   1   8   0        0.25       -2.63      8.55 o 
   2   8   0      148.67      184.13     15.99 o 
   3   8   0       31.32       19.42     11.83 o 
   4   8   0        2.02       -8.35      6.93 o 
   5   8   0        0.47       -3.28      7.81 o 
   6   8   0       10.87        8.06      9.73 o 
   7   8   0       18.76       25.35     16.93 o 
   8   8   0       11.58       11.91     11.07 o 
 -10   9   0        0.01      -29.59     19.72 o 
  -9   9   0       12.23       12.82     22.03 o 
  -8   9   0       28.33        6.67     11.24 o 
  -7   9   0       11.44        1.89      9.60 o 
  -6   9   0       36.72       45.12     12.79 o 
  -5   9   0       12.26       -6.82      8.06 o 
  -4   9   0        0.00       -6.31      8.13 o 
  -3   9   0       16.66        5.21      7.96 o 
  -2   9   0       92.47       96.88     18.41 o 
  -1   9   0      298.10      293.43     13.76 o 
   0   9   0        0.01       -8.55      8.22 o 
   1   9   0      609.99      602.26     31.89 o 
   2   9   0      592.26      555.25     31.89 o 
   3   9   0        4.51        4.62      7.89 o 
   4   9   0       80.21       74.86     13.62 o 
   5   9   0        3.34       -1.20      9.22 o 
   6   9   0        2.09        4.61     10.16 o 
   7   9   0        1.32       -9.70     10.23 o 
  -9  10   0        0.10       -7.23     21.70 o 
  -8  10   0        9.62        9.32     13.13 o 
  -7  10   0       30.49       43.77     41.42 o 
  -6  10   0        1.43       -5.28     20.88 o 
  -5  10   0        0.92      -11.87      9.00 o 
  -4  10   0       18.80        1.22      9.32 o 
  -3  10   0       22.19       23.98      9.96 o 
  -2  10   0       14.86       10.80      8.43 o 
  -1  10   0        2.75        7.89     10.52 o 
   0  10   0        1.04       -3.29      8.88 o 
   1  10   0      113.43      139.39     23.01 o 
   2  10   0       48.11       63.12     18.41 o 
   3  10   0       65.26       55.23     19.07 o 
   4  10   0       23.50       15.22     10.63 o 
   5  10   0       10.64        3.47     10.10 o 
   6  10   0       24.17       34.77     12.90 o 
  -8  11   0       17.74        8.88     25.31 o 
  -7  11   0        1.74       -1.04     15.94 o 
  -6  11   0        6.96       11.67     11.16 o 
  -5  11   0        5.65        9.75     12.07 o 
  -4  11   0       37.55       29.74     11.89 o 
  -3  11   0        0.86       -7.23      9.20 o 
  -2  11   0        8.66        9.53     12.16 o 
  -1  11   0       22.23       25.64     14.46 o 
   0  11   0       31.68       29.59     13.81 o 
   1  11   0       34.38       40.11     16.11 o 
   2  11   0       41.52       54.24     18.74 o 
   3  11   0       18.68        5.92     15.78 o 
   4  11   0        7.74       -7.89     13.48 o 
   5  11   0        9.06        1.94     11.00 o 
  -7  12   0        3.84       -0.22     12.89 o 
  -6  12   0        0.45        1.12     12.58 o 
  -5  12   0        3.56       -5.48     13.97 o 
  -4  12   0       34.47       45.70     17.75 o 
  -3  12   0        9.12       22.68     14.14 o 
  -2  12   0        0.00        5.26     11.83 o 
  -1  12   0       39.15       48.00     17.42 o 
   0  12   0        0.31       -6.57     12.49 o 
   1  12   0       57.61       77.91     21.70 o 
   2  12   0       19.07       18.41     17.75 o 
   3  12   0        0.01      -13.81     15.78 o 
  -5  13   0        0.44       18.08     16.77 o 
  -4  13   0        4.87       -9.86     11.18 o 
  -3  13   0        0.03      -13.48     11.83 o 
  -2  13   0        1.19       11.51     14.79 o 
  -1  13   0       10.50       26.63     15.78 o 
   0  13   0        0.00       -2.30     14.79 o 
   1  13   0        9.12       -3.94     14.46 o 
  -1 -13   1        0.07      -10.52     14.14 o 
   0 -13   1       13.93       22.03     16.77 o 
   1 -13   1       19.71       30.57     15.78 o 
   2 -13   1        0.50      -15.45     12.82 o 
   3 -13   1        0.16        4.93     14.14 o 
   4 -13   1        9.64       25.31     15.45 o 
   5 -13   1        1.96       -2.63     14.79 o 
  -3 -12   1        0.45      -19.40     14.14 o 
  -2 -12   1        7.76        5.59     13.81 o 
  -1 -12   1        0.53        6.57     13.48 o 
   0 -12   1        0.00        0.33     13.48 o 
   1 -12   1        5.82      -11.18     11.18 o 
   2 -12   1        5.30      -13.15     10.52 o 
   3 -12   1       53.93       25.31     15.12 o 
   4 -12   1       24.94       11.51     14.14 o 
   5 -12   1        2.30       -3.33     10.02 o 
   6 -12   1        0.28       -7.75     11.31 o 
   7 -12   1        0.42      -14.88     11.86 o 
  -5 -11   1        0.34      -15.45     16.11 o 
  -4 -11   1        9.37        0.99     16.44 o 
  -3 -11   1        1.27        3.29     16.77 o 
  -2 -11   1        6.19        1.31     12.82 o 
  -1 -11   1        0.12      -11.51     11.18 o 
   0 -11   1       30.61       40.76     16.11 o 
   1 -11   1       18.76        7.89     11.83 o 
   2 -11   1        3.43        0.33     11.18 o 
   3 -11   1       41.96       23.01     13.15 o 
   4 -11   1        3.87       -2.28      7.96 o 
   5 -11   1       32.66       24.44     11.36 o 
   6 -11   1        0.01       -6.56     10.88 o 
   7 -11   1        0.89       -2.21     12.43 o 
   8 -11   1       47.83       64.43     32.55 o 
  -6 -10   1        4.83        4.56      9.83 o 
  -5 -10   1       47.11       56.42     25.48 o 
  -4 -10   1        1.49       -1.37      8.59 o 
  -3 -10   1        5.21       40.11     18.08 o 
  -2 -10   1       20.22       14.79     14.14 o 
  -1 -10   1        2.60       -3.62      9.20 o 
   0 -10   1       24.54       32.22     14.46 o 
   1 -10   1       11.54       17.09     11.83 o 
   2 -10   1       31.81       26.77      9.86 o 
   3 -10   1       14.26       17.12     18.25 o 
   4 -10   1        2.95       -9.30      7.50 o 
   5 -10   1       99.56      107.35     15.64 o 
   6 -10   1       12.08       15.63     11.00 o 
   7 -10   1        9.11        7.61     11.04 o 
   8 -10   1       30.50       17.09     22.68 o 
   9 -10   1        1.73        4.27     23.67 o 
  -7  -9   1        0.11      -12.45      9.86 o 
  -6  -9   1        0.00        3.83      9.85 o 
  -5  -9   1        2.00       -9.96      8.25 o 
  -4  -9   1       11.15        1.14      7.76 o 
  -3  -9   1        8.37       -3.29      6.73 o 
  -2  -9   1      132.33      168.97     24.66 o 
  -1  -9   1      450.98      436.57     27.29 o 
   0  -9   1       82.93       73.97     16.11 o 
   1  -9   1      265.83      238.88     12.42 o 
   2  -9   1       29.98       38.92     10.68 o 
   3  -9   1        5.14        1.11      7.24 o 
   4  -9   1       33.37       29.77     11.34 o 
   5  -9   1       22.71        8.86     10.02 o 
   6  -9   1       33.04        9.46     12.49 o 
   7  -9   1        7.51        1.19     10.60 o 
   8  -9   1       49.70       62.13     25.64 o 
   9  -9   1       10.63        2.63     21.04 o 
  -8  -8   1        0.40        5.92     18.41 o 
  -7  -8   1        0.50      -11.26     11.18 o 
  -6  -8   1        0.11      -11.83      7.89 o 
  -5  -8   1        1.28       -9.44      7.36 o 
  -4  -8   1       36.77       29.46     10.22 o 
  -3  -8   1      510.64      482.04     20.03 o 
  -2  -8   1       70.43       82.19     18.08 o 
  -1  -8   1      907.90      946.13     37.81 o 
   0  -8   1      440.84      396.42     14.06 o 
   1  -8   1        2.71       -4.24      4.96 o 
   2  -8   1       68.50       38.65     12.16 o 
   3  -8   1       50.83       46.73     11.18 o 
   4  -8   1       12.71        7.94     19.72 o 
   5  -8   1       12.86        2.32     13.64 o 
   6  -8   1       10.67       15.30     10.15 o 
   7  -8   1       16.53       11.86     14.96 o 
   8  -8   1       40.62       24.66     22.35 o 
   9  -8   1        6.33      -20.38     17.75 o 
  10  -8   1       25.79       21.04     23.34 o 
  -8  -7   1        1.56       -8.49      9.40 o 
  -7  -7   1        0.17       -7.70      7.36 o 
  -6  -7   1        0.38       -3.07      7.98 o 
  -5  -7   1      179.80      199.13     17.55 o 
  -4  -7   1       49.77       47.31     10.30 o 
  -3  -7   1       11.71        6.86      6.83 o 
  -2  -7   1       27.38       30.93      7.78 o 
  -1  -7   1        9.49        6.43      6.90 o 
   0  -7   1       32.47       29.42      6.07 o 
   1  -7   1      356.22      324.16     12.67 o 
   2  -7   1        0.19       -7.29      5.10 o 
   3  -7   1      149.13      145.16     19.72 o 
   4  -7   1       67.42      102.87     12.10 o 
   5  -7   1      150.14      144.59     14.46 o 
   6  -7   1       59.40       77.56     32.22 o 
   7  -7   1        5.90        5.56     22.85 o 
   8  -7   1       48.92       44.63     32.05 o 
   9  -7   1        0.51      -14.79     18.08 o 
  10  -7   1        2.04        0.00     20.05 o 
  -9  -6   1        0.25      -20.71     14.14 o 
  -8  -6   1        1.31       -8.33      8.88 o 
  -7  -6   1        2.63       -5.51      7.73 o 
  -6  -6   1       64.44       77.35     12.03 o 
  -5  -6   1       18.39       17.76      8.05 o 
  -4  -6   1      433.51      431.79     27.12 o 
  -3  -6   1        0.11        3.60      5.43 o 
  -2  -6   1      205.32      213.10      8.82 o 
  -1  -6   1      340.46      327.93     17.59 o 
   0  -6   1       36.52       50.72      6.55 o 
   1  -6   1      260.37      263.74     11.51 o 
   2  -6   1       56.34       59.57     12.66 o 
   3  -6   1     1280.45     1305.10     34.19 o 
   4  -6   1      231.94      221.25     14.79 o 
   5  -6   1       11.87       14.14      8.22 o 
   6  -6   1      174.23      168.32     14.46 o 
   7  -6   1       24.11       20.48      9.85 o 
   8  -6   1        1.04       -5.42      8.71 o 
   9  -6   1        2.80      -14.79     17.09 o 
  10  -6   1        0.45      -18.41     18.74 o 
  11  -6   1       10.42      -11.51     19.07 o 
 -10  -5   1        7.18       -2.96     16.11 o 
  -9  -5   1        0.74       -0.33     15.45 o 
  -8  -5   1        0.89       -8.39      9.04 o 
  -7  -5   1       12.15       -3.06      7.98 o 
  -6  -5   1       84.39       91.48     29.59 o 
  -5  -5   1      566.39      567.19     20.03 o 
  -4  -5   1      168.20      154.51     10.06 o 
  -3  -5   1        4.44       -5.22      4.11 o 
  -2  -5   1       18.24       21.03      3.02 o 
  -1  -5   1      576.20      611.09     11.80 o 
   0  -5   1      396.78      399.97     11.56 o 
   1  -5   1      156.40      166.77     11.18 o 
   2  -5   1     2415.78     2355.95     38.47 o 
   3  -5   1      228.93      245.57     14.14 o 
   4  -5   1     5429.88     5346.38    100.60 o 
   5  -5   1      158.92      132.81     11.83 o 
   6  -5   1      213.22      215.66     15.78 o 
   7  -5   1       30.14       26.63     10.85 o 
   8  -5   1        7.20        4.53      9.18 o 
   9  -5   1        1.01       -5.59     15.78 o 
  10  -5   1        2.01       -5.26     16.77 o 
  11  -5   1       17.66       -4.93     18.41 o 
 -10  -4   1        9.77      -21.37     15.12 o 
  -9  -4   1        2.40       -0.70      8.75 o 
  -8  -4   1        8.84        5.21      8.45 o 
  -7  -4   1       21.73        9.81      8.03 o 
  -6  -4   1       25.10       20.70      8.13 o 
  -5  -4   1       22.77       12.64     11.01 o 
  -4  -4   1       27.34       29.38      7.89 o 
  -3  -4   1     1399.07     1510.46     29.69 o 
  -2  -4   1      975.45      975.34     14.32 o 
  -1  -4   1       94.40      102.00      4.10 o 
   0  -4   1        0.47        3.64      2.67 o 
   1  -4   1      559.08      518.27     12.96 o 
   2  -4   1        5.46        1.64      4.27 o 
   3  -4   1     2165.00     2296.61     48.98 o 
   4  -4   1     2737.43     2882.77     60.16 o 
   5  -4   1       34.06       56.87     10.85 o 
   6  -4   1      321.15      292.91     17.09 o 
   7  -4   1       30.38       31.56     11.18 o 
   8  -4   1        3.78       15.78     10.85 o 
   9  -4   1        0.75      -18.08     13.81 o 
  10  -4   1       18.74       34.52     20.38 o 
  11  -4   1        0.24      -15.45     17.75 o 
 -10  -3   1        1.52       -8.22     13.81 o 
  -9  -3   1       11.51        8.37      9.75 o 
  -8  -3   1       50.65       41.23     11.13 o 
  -7  -3   1      309.85      235.59     13.90 o 
  -6  -3   1      101.94      116.54     12.00 o 
  -5  -3   1      356.61      361.07     14.46 o 
  -4  -3   1       11.24       12.14      8.05 o 
  -3  -3   1      532.61      539.90     15.02 o 
  -2  -3   1     2306.62     2417.45     28.03 o 
  -1  -3   1     1143.31     1151.93     26.73 o 
   0  -3   1     3258.07     3302.35     42.77 o 
   1  -3   1     8738.76     8504.70    100.20 o 
   2  -3   1    10754.39    10865.35    174.23 o 
   3  -3   1      139.04      158.78      9.53 o 
   4  -3   1      232.07      238.01     12.82 o 
   5  -3   1      107.96      100.92      9.86 o 
   6  -3   1       10.07        5.59      7.56 o 
   7  -3   1        0.25        2.37      4.66 o 
   8  -3   1       25.24       29.34      9.53 o 
   9  -3   1      347.65      318.88     27.61 o 
  10  -3   1       33.73       46.35     20.71 o 
  11  -3   1       43.49       53.26     22.35 o 
 -10  -2   1        1.09       -1.97     12.82 o 
  -9  -2   1       15.47       19.09      9.83 o 
  -8  -2   1      351.98      344.02     17.42 o 
  -7  -2   1      251.48      224.67     13.39 o 
  -6  -2   1       56.92       49.66      8.69 o 
  -5  -2   1       39.53       44.24     11.34 o 
  -4  -2   1      153.64      137.63     12.99 o 
  -3  -2   1      201.98      186.16      8.19 o 
  -2  -2   1        0.47       -1.24      1.45 o 
  -1  -2   1       13.57       17.29      2.98 o 
   0  -2   1      133.39      127.97      4.40 o 
   1  -2   1      283.73      255.99      6.87 o 
   2  -2   1    31386.78    29136.02    447.42 o 
   3  -2   1       68.73       59.50      5.92 o 
   4  -2   1      102.42       95.75      5.29 o 
   5  -2   1     1347.45     1396.33     24.57 o 
   6  -2   1       18.98       21.90      7.40 o 
   7  -2   1       52.58       42.40      7.58 o 
   8  -2   1       77.23       95.78      9.58 o 
   9  -2   1      256.49      268.58     25.64 o 
  10  -2   1       33.31       33.53     19.72 o 
  11  -2   1        0.03       -7.56     15.78 o 
 -10  -1   1       37.79       32.08     18.41 o 
  -9  -1   1      209.69      206.91     16.05 o 
  -8  -1   1       71.46       68.36     11.83 o 
  -7  -1   1      403.14      378.09     16.59 o 
  -6  -1   1      114.55      117.00     21.20 o 
  -5  -1   1      111.51      116.88      9.24 o 
  -4  -1   1      796.92      835.77     19.62 o 
  -3  -1   1     2165.19     2178.49     33.67 o 
  -2  -1   1      240.08      215.52      7.11 o 
  -1  -1   1     3705.96     3559.97     35.68 o 
   0  -1   1      847.87      824.67     11.86 o 
   1  -1   1      805.70      727.90     11.53 o 
   2  -1   1     1449.88     1350.93     17.65 o 
   3  -1   1     2818.41     2632.26     50.63 o 
   4  -1   1       20.02       13.15      5.59 o 
   5  -1   1      701.27      680.17     24.66 o 
   6  -1   1       77.91       61.80     11.18 o 
   7  -1   1      637.25      539.14     26.30 o 
   8  -1   1       34.04       42.17     10.10 o 
   9  -1   1      231.36      224.84     15.73 o 
  10  -1   1       30.82       22.68     19.40 o 
 -10   0   1       10.42       10.86      9.86 o 
  -9   0   1       18.80        1.39     10.68 o 
  -8   0   1       51.99       33.53     14.46 o 
  -7   0   1        4.59       -0.66      8.22 o 
  -6   0   1        8.73       11.18      7.89 o 
  -5   0   1      131.97      123.61     12.16 o 
  -4   0   1       45.17       45.70      9.20 o 
  -3   0   1       66.17       78.24      9.86 o 
  -2   0   1    10466.78    10129.95    164.04 o 
  -1   0   1      440.04      393.45      9.53 o 
   1   0   1       29.28       22.68      2.96 o 
   2   0   1     3298.79     3624.09     63.45 o 
   3   0   1     4954.01     5264.85     92.38 o 
   4   0   1      191.36      179.17     11.51 o 
   5   0   1      394.83      365.24     18.41 o 
   6   0   1       10.22        8.88      7.56 o 
   7   0   1      251.53      226.89     12.99 o 
   8   0   1       39.53       28.61     11.34 o 
   9   0   1       27.03        6.57     15.12 o 
  10   0   1       99.84      146.95     24.66 o 
  11   0   1        5.99       -6.25     14.46 o 
 -10   1   1        0.45       14.46     15.78 o 
  -9   1   1       84.55      123.61     22.68 o 
  -8   1   1      251.50      223.22     19.72 o 
  -7   1   1       14.37       13.15      9.86 o 
  -6   1   1      593.02      591.41     26.96 o 
  -5   1   1       69.28       94.02     13.81 o 
  -4   1   1      149.52      171.60     11.83 o 
  -3   1   1      102.32       91.72      7.56 o 
  -2   1   1     8188.62     7511.82    123.94 o 
  -1   1   1     1127.88      980.32     21.04 o 
   0   1   1        0.52       -0.11      0.76 o 
   1   1   1     1987.85     2019.73     31.40 o 
   2   1   1     1495.52     1474.15     18.25 o 
   3   1   1      281.18      269.14     12.33 o 
   4   1   1      245.19      227.95     10.20 o 
   5   1   1        4.55        7.77      5.23 o 
   6   1   1      317.45      297.69     11.00 o 
   7   1   1       23.38       18.09      6.13 o 
   8   1   1      501.24      485.51     20.44 o 
   9   1   1        8.60       17.01     11.83 o 
  10   1   1      130.69      120.65     22.68 o 
  11   1   1        5.03       -1.31     14.14 o 
 -11   2   1       16.09       15.12     19.72 o 
 -10   2   1       74.71       58.85     15.12 o 
  -9   2   1       31.82       37.17      9.13 o 
  -8   2   1      255.54      217.59     11.79 o 
  -6   2   1       14.06       41.09     11.51 o 
  -5   2   1       35.93       31.56      6.08 o 
  -4   2   1      391.84      390.23     11.42 o 
  -3   2   1     2136.27     2049.60     29.16 o 
  -2   2   1     1758.63     1673.64     35.83 o 
  -1   2   1    12552.17    11597.80    183.44 o 
   0   2   1     1825.71     1744.74     24.39 o 
   1   2   1    16795.61    16322.98    183.33 o 
   2   2   1     6193.27     6215.88     62.35 o 
   3   2   1      167.03      151.66      7.85 o 
   4   2   1      597.23      564.68     21.41 o 
   5   2   1      598.05      620.11     14.22 o 
   6   2   1       17.80       10.99      5.19 o 
   7   2   1      589.93      585.69     21.27 o 
   8   2   1       91.41      116.21     14.41 o 
   9   2   1       73.90       76.20     24.33 o 
  10   2   1        2.35       -0.99     12.82 o 
  11   2   1        4.07       -0.66     14.79 o 
  -9   3   1      195.69      208.22     16.58 o 
  -8   3   1      142.84      120.82     12.59 o 
  -7   3   1       22.30       40.99      8.53 o 
  -6   3   1       81.16      125.97     10.66 o 
  -5   3   1       65.08       91.06     13.81 o 
  -4   3   1      612.26      614.10     22.68 o 
  -3   3   1        1.16        0.99      4.27 o 
  -2   3   1     7294.88     6988.13    118.68 o 
  -1   3   1     1933.16     1998.11     41.09 o 
   0   3   1      940.04      874.85     16.48 o 
   1   3   1     2787.15     2744.84     38.69 o 
   2   3   1       14.49        7.07      3.49 o 
   3   3   1     1059.89     1112.20     15.77 o 
   4   3   1       73.25       68.92     10.57 o 
   5   3   1       77.48       74.22      8.85 o 
   6   3   1        0.37       -4.32      6.16 o 
   7   3   1        1.56       -0.82      6.97 o 
   8   3   1        2.31       -3.13      7.76 o 
   9   3   1        8.83        3.65      9.26 o 
  10   3   1        0.89        1.97     12.49 o 
  -9   4   1        4.98        5.59     13.15 o 
  -8   4   1        0.05       -3.29      9.53 o 
  -7   4   1       93.92      119.01     17.75 o 
  -6   4   1       43.78       45.04     11.51 o 
  -5   4   1      134.54      123.94     11.83 o 
  -4   4   1      805.17      854.74     28.27 o 
  -3   4   1       76.81       90.40      8.55 o 
  -2   4   1     2324.33     2338.03     49.97 o 
  -1   4   1     1785.87     1724.60     39.12 o 
   0   4   1      289.32      248.03     12.33 o 
   1   4   1        0.14       -3.55      2.37 o 
   2   4   1       23.30       28.41      5.69 o 
   3   4   1      402.83      422.87     14.52 o 
   4   4   1        3.09        0.82      4.88 o 
   5   4   1      138.16      127.02     11.05 o 
   6   4   1      425.90      433.19     18.24 o 
   7   4   1        0.60       -9.07      6.62 o 
   8   4   1        0.26       -5.08      7.89 o 
   9   4   1        1.98      -10.56      8.28 o 
  10   4   1        3.53       -5.59     14.14 o 
 -11   5   1        6.93        6.57     17.09 o 
  -9   5   1        7.95       -4.60     11.18 o 
  -8   5   1       15.11       22.68     12.49 o 
  -7   5   1       65.16       96.98     17.42 o 
  -6   5   1      139.33      127.88     18.08 o 
  -5   5   1       42.55       77.91     13.81 o 
  -4   5   1        7.63       20.38      7.89 o 
  -3   5   1       54.78       72.65     11.18 o 
  -2   5   1      300.63      312.64     15.78 o 
  -1   5   1     1141.62     1124.31     31.56 o 
   0   5   1        9.72       17.42      6.90 o 
   1   5   1      969.06      973.72     15.55 o 
   2   5   1      129.97      122.96      8.14 o 
   3   5   1        4.12        5.39      4.76 o 
   4   5   1      677.46      703.83     21.48 o 
   5   5   1      132.77      160.12     24.82 o 
   6   5   1       98.85       89.75     12.65 o 
   7   5   1       10.09        2.03      7.98 o 
   8   5   1        9.65       13.43      9.40 o 
   9   5   1        3.72        8.70      9.45 o 
 -11   6   1       21.51       13.15     20.05 o 
  -9   6   1        0.03      -15.12     12.16 o 
  -8   6   1      433.90      437.23     26.96 o 
  -7   6   1        2.13        4.27     10.85 o 
  -6   6   1      850.09      828.77     33.20 o 
  -5   6   1      324.45      305.08     18.74 o 
  -4   6   1       43.30       53.59     11.51 o 
  -3   6   1      731.42      799.51     28.60 o 
  -2   6   1      547.42      536.51     22.35 o 
  -1   6   1      848.04      979.99     30.90 o 
   0   6   1       10.34       14.14      7.56 o 
   1   6   1      105.49       96.94      8.22 o 
   2   6   1       44.07       43.91      7.66 o 
   3   6   1        7.10        0.84      5.43 o 
   4   6   1      134.37      116.62     12.53 o 
   5   6   1      113.04      145.40     18.08 o 
   6   6   1        1.72        0.53      8.00 o 
   7   6   1        0.01       -4.96      7.43 o 
   8   6   1        4.17        2.88     10.15 o 
   9   6   1        0.53       -2.27     10.09 o 
  -9   7   1       21.95       19.40     15.45 o 
  -8   7   1       11.34        4.27     11.83 o 
  -7   7   1       45.93       59.50     15.45 o 
  -6   7   1      248.83      239.33     19.07 o 
  -5   7   1       98.79      133.47     18.08 o 
  -4   7   1       71.39       71.67     13.48 o 
  -3   7   1       10.03       10.19      7.56 o 
  -2   7   1        4.20        1.97      6.57 o 
  -1   7   1       29.37       41.09     10.52 o 
   0   7   1      765.72      748.05     18.85 o 
   1   7   1      366.45      378.10     16.11 o 
   2   7   1       33.43       33.88      7.90 o 
   3   7   1      287.54      276.66     14.76 o 
   4   7   1       18.64       15.03      8.13 o 
   5   7   1        0.01       -0.37      8.05 o 
   6   7   1        5.48        7.03      8.56 o 
   7   7   1        9.82       12.04      9.54 o 
   8   7   1        7.00        2.58     10.50 o 
 -10   8   1        4.92      -13.48     19.40 o 
  -9   8   1        0.50      -12.82     12.49 o 
  -8   8   1        8.37       -7.56     12.16 o 
  -7   8   1        5.47       -1.64     12.16 o 
  -6   8   1       25.66       26.96     13.15 o 
  -5   8   1        5.47        9.86      9.86 o 
  -4   8   1      201.48      201.52     16.44 o 
  -3   8   1       59.55       65.42     13.48 o 
  -2   8   1       72.40       58.19     12.82 o 
  -1   8   1        6.72        4.03      5.56 o 
   0   8   1        0.14        3.46      5.46 o 
   1   8   1      838.90      770.58     33.20 o 
   2   8   1      229.48      216.56     14.63 o 
   3   8   1      159.70      191.85     17.31 o 
   4   8   1        4.72       -3.34      7.90 o 
   5   8   1        6.83       -2.63     11.67 o 
   6   8   1       12.26        4.60      9.22 o 
   7   8   1        1.85        4.95      9.96 o 
   8   8   1       24.02       32.67     13.20 o 
 -10   9   1        7.18        2.30     22.03 o 
  -9   9   1        0.39      -19.07     18.41 o 
  -8   9   1        0.03      -12.82     12.82 o 
  -7   9   1        0.04       -1.31     12.82 o 
  -6   9   1        3.71       -3.29     10.85 o 
  -5   9   1        8.84       -6.25      9.53 o 
  -4   9   1       20.61        7.89     10.85 o 
  -3   9   1       51.74       66.74     15.45 o 
  -2   9   1        0.03       -8.88      6.36 o 
  -1   9   1        0.02       -0.37      6.08 o 
   0   9   1      275.16      229.79     19.07 o 
   1   9   1       69.14       94.68     18.41 o 
   2   9   1      157.36      227.19     18.79 o 
   3   9   1       33.77       49.14     11.33 o 
   4   9   1       24.22        9.20     10.00 o 
   5   9   1       13.09        7.78      9.78 o 
   6   9   1        0.15      -11.49      8.38 o 
   7   9   1       14.12       11.47     12.20 o 
  -9  10   1        1.36        0.00     21.37 o 
  -8  10   1       37.31       35.68     18.08 o 
  -7  10   1        0.38      -11.77     10.23 o 
  -6  10   1        2.15      -12.62      8.41 o 
  -5  10   1       10.15        0.49      9.66 o 
  -4  10   1        0.67       -4.95      8.26 o 
  -3  10   1       60.42       41.09     11.13 o 
  -2  10   1      169.53      173.58     22.68 o 
  -1  10   1        0.50       -3.94      8.88 o 
   0  10   1        1.21      -11.34      7.56 o 
   1  10   1        0.08      -13.48      9.86 o 
   2  10   1        2.00       -1.64     12.16 o 
   3  10   1        0.05       -8.68      8.19 o 
   4  10   1       50.00       39.80     14.96 o 
   5  10   1        6.67        0.97      9.86 o 
   6  10   1        0.94       -9.05     10.72 o 
  -8  11   1       15.12       27.46     20.22 o 
  -7  11   1        0.09      -15.05     10.06 o 
  -6  11   1        0.13      -13.95      9.30 o 
  -5  11   1      124.22      111.62     28.44 o 
  -4  11   1       15.16        2.96     10.68 o 
  -3  11   1       76.85       89.75     19.40 o 
  -2  11   1       15.83       11.18     12.16 o 
  -1  11   1        3.25       -5.26     10.19 o 
   0  11   1       78.15       66.74     16.77 o 
   1  11   1       14.08        5.59     13.81 o 
   2  11   1        0.35      -17.75     11.83 o 
   3  11   1        0.03      -17.75     12.49 o 
   4  11   1       10.38        1.20     10.66 o 
   5  11   1        5.13        6.85     11.26 o 
  -7  12   1        2.10       -8.79     12.47 o 
  -6  12   1        1.58       -4.68     13.43 o 
  -5  12   1        1.38      -15.29     10.19 o 
  -4  12   1        0.22        2.30     12.49 o 
  -3  12   1        6.84        2.96     12.82 o 
  -2  12   1        0.81        2.63     11.83 o 
  -1  12   1        3.73        4.93     12.82 o 
   0  12   1        1.15      -14.46     12.16 o 
   1  12   1        1.11      -13.15     13.48 o 
   2  12   1       54.14       56.87     21.04 o 
   3  12   1        7.83       -5.59     13.15 o 
  -5  13   1        9.96       54.90     19.72 o 
  -4  13   1        1.57       -1.31     13.48 o 
  -3  13   1        3.43        8.22     14.79 o 
  -2  13   1        4.88        0.99     13.15 o 
  -1  13   1        4.67       24.66     15.78 o 
   0  13   1        0.36        0.99     13.48 o 
   1  13   1       13.96       -3.94     16.11 o 
  -1 -13   2        0.21      -13.81     14.14 o 
   0 -13   2       43.39       56.22     21.37 o 
   1 -13   2        8.84       23.34     16.11 o 
   2 -13   2        3.61       -3.94     14.46 o 
   3 -13   2        0.02       -3.62     12.82 o 
   4 -13   2       29.16       27.29     16.77 o 
  -3 -12   2        5.05       30.57     20.38 o 
  -2 -12   2        7.04        2.96     13.81 o 
  -1 -12   2       17.59        4.27     12.82 o 
   0 -12   2       30.91       35.83     17.09 o 
   1 -12   2       10.30       -9.20     11.51 o 
   2 -12   2        0.00       -9.53     11.83 o 
   3 -12   2        3.42       -5.26     10.52 o 
   4 -12   2       22.14        8.55     12.16 o 
   5 -12   2        0.64       -6.19     10.50 o 
   6 -12   2        5.37       -7.69     11.42 o 
  -5 -11   2       20.34       21.04     20.38 o 
  -4 -11   2        0.28        0.66     13.81 o 
  -3 -11   2       12.00        3.29     16.11 o 
  -2 -11   2        4.68      -16.77     11.18 o 
  -1 -11   2        5.14       12.16     13.48 o 
   0 -11   2       23.83        2.30     13.15 o 
   1 -11   2       37.54       24.33     15.45 o 
   2 -11   2        0.74       -7.56     10.52 o 
   3 -11   2       33.45       26.76     12.16 o 
   4 -11   2        8.28        5.03      9.63 o 
   5 -11   2        0.68       -3.35     10.15 o 
   6 -11   2        1.59       -8.86      9.54 o 
   7 -11   2        0.13        3.94     24.33 o 
   8 -11   2        1.99      -24.66     23.67 o 
  -6 -10   2        9.12        2.17     10.76 o 
  -5 -10   2        1.29        1.98     10.35 o 
  -4 -10   2       13.08        4.93     14.46 o 
  -3 -10   2      257.40      281.73     26.63 o 
  -2 -10   2      199.59      279.10     32.22 o 
  -1 -10   2       60.83       81.86     19.07 o 
   0 -10   2       51.76       44.05     15.12 o 
   1 -10   2       12.71       18.08     12.16 o 
   2 -10   2       11.65       19.81      8.71 o 
   3 -10   2       19.85       -1.81      8.05 o 
   4 -10   2       66.60       40.07     11.50 o 
   5 -10   2        2.28        9.42      9.63 o 
   6 -10   2       25.07       13.03     11.14 o 
   7 -10   2       82.25      125.25     31.89 o 
   8 -10   2       50.54       34.19     27.29 o 
   9 -10   2        4.80       -5.59     22.35 o 
  -7  -9   2        2.32      -22.68     15.12 o 
  -6  -9   2        0.37       -4.96     10.69 o 
  -5  -9   2       12.80        5.45     13.97 o 
  -4  -9   2        1.27       -8.77      7.16 o 
  -3  -9   2        2.16        0.99     12.82 o 
  -2  -9   2       37.73       33.53     14.79 o 
  -1  -9   2      398.44      398.11     26.30 o 
   0  -9   2       13.49       26.63     12.16 o 
   1  -9   2       40.08       43.97     16.77 o 
   2  -9   2        5.01       -5.08      6.03 o 
   3  -9   2        4.31       -3.45      5.77 o 
   4  -9   2       40.96       46.85     11.15 o 
   5  -9   2      281.59      266.46     16.19 o 
   6  -9   2        3.75       -9.75      9.00 o 
   7  -9   2       16.66       26.77     11.90 o 
   8  -9   2       22.41       18.74     23.01 o 
   9  -9   2        8.59       15.78     21.70 o 
  -8  -8   2        0.91       14.14     18.08 o 
  -7  -8   2        2.36       -3.21      9.92 o 
  -6  -8   2        0.00       -1.25      8.45 o 
  -5  -8   2        3.91      -11.86      7.90 o 
  -4  -8   2        3.70      -10.88      7.25 o 
  -3  -8   2      123.05      145.03     15.21 o 
  -2  -8   2       44.47       63.78     14.46 o 
  -1  -8   2       23.77       17.09     11.18 o 
   0  -8   2      105.06       97.21     10.52 o 
   1  -8   2       17.60       16.78      6.13 o 
   2  -8   2       39.83       54.48     12.16 o 
   3  -8   2        9.20        3.24      6.07 o 
   4  -8   2      111.07       97.51     16.11 o 
   5  -8   2       67.41       83.98     16.93 o 
   6  -8   2        2.28        1.83     10.19 o 
   7  -8   2       18.30       13.49      9.64 o 
   8  -8   2        0.77       -3.29     19.72 o 
   9  -8   2        1.91        1.64     21.37 o 
  10  -8   2       19.47       12.82     22.68 o 
  -8  -7   2        9.43        8.22     15.78 o 
  -7  -7   2       39.18       33.22     10.76 o 
  -6  -7   2       49.22       33.24     11.67 o 
  -5  -7   2      367.98      362.94     20.55 o 
  -4  -7   2      139.17      177.37     15.86 o 
  -3  -7   2      166.47      160.38     12.69 o 
  -2  -7   2       17.03       17.42     10.19 o 
  -1  -7   2      117.26      131.06      8.38 o 
   0  -7   2       45.15       35.91      6.63 o 
   1  -7   2        3.14        1.79      4.63 o 
   2  -7   2        4.63        3.62      5.05 o 
   3  -7   2       28.16       15.93      7.23 o 
   4  -7   2       50.20       61.68     15.29 o 
   5  -7   2       37.27       61.75     11.51 o 
   6  -7   2     1176.12     1156.25     36.82 o 
   7  -7   2      584.99      597.87     23.46 o 
   8  -7   2        5.73        5.26     18.41 o 
   9  -7   2        5.79      -18.74     17.09 o 
  10  -7   2        3.71      -24.66     17.42 o 
  -9  -6   2       34.79       34.19     18.08 o 
  -8  -6   2        8.14      -10.85     13.81 o 
  -7  -6   2        7.57       -1.44      7.49 o 
  -6  -6   2       62.77       47.42     10.95 o 
  -5  -6   2       58.99       65.43     11.51 o 
  -4  -6   2       12.46       -0.09      6.39 o 
  -3  -6   2       64.37       70.44      9.83 o 
  -2  -6   2      328.13      317.98      8.50 o 
  -1  -6   2      238.15      221.38      8.70 o 
   0  -6   2        1.89        3.00      3.93 o 
   1  -6   2      193.63      199.39      9.53 o 
   2  -6   2      127.36      124.57      8.43 o 
   3  -6   2     1757.48     1772.59     55.39 o 
   4  -6   2       19.89       14.06      6.81 o 
   5  -6   2      496.26      475.02     17.80 o 
   6  -6   2      107.95      146.57     15.02 o 
   7  -6   2       34.28       14.39      9.26 o 
   8  -6   2       25.47       17.42     18.74 o 
   9  -6   2        0.34      -20.71     13.81 o 
  10  -6   2        5.80       -7.56     19.07 o 
  11  -6   2        1.65        9.53     19.07 o 
 -10  -5   2        1.56        6.90     17.42 o 
  -9  -5   2       14.24        4.60     15.12 o 
  -8  -5   2       25.88       13.78      9.87 o 
  -7  -5   2        1.43       -6.75      7.36 o 
  -6  -5   2      365.91      348.49     16.82 o 
  -5  -5   2        4.77        6.10      6.08 o 
  -4  -5   2      363.53      367.75     14.96 o 
  -3  -5   2      739.39      750.77     19.04 o 
  -2  -5   2      140.13      148.18      5.49 o 
  -1  -5   2        0.48       -1.44      2.92 o 
   0  -5   2     1391.44     1437.98     30.74 o 
   1  -5   2      903.84      916.09     25.97 o 
   2  -5   2     5001.46     5360.32     71.68 o 
   3  -5   2     1413.26     1381.98     27.64 o 
   4  -5   2      129.91      124.91      9.54 o 
   5  -5   2      472.39      453.46     16.36 o 
   6  -5   2       84.44      109.58     15.78 o 
   7  -5   2       51.25       64.84     11.45 o 
   8  -5   2       28.91        8.22     16.44 o 
   9  -5   2       29.47       24.98     18.74 o 
  10  -5   2       10.11        8.22     20.05 o 
  11  -5   2       20.28       22.68     23.01 o 
 -10  -4   2        3.07      -15.12     15.45 o 
  -9  -4   2        3.52      -15.45     13.15 o 
  -8  -4   2        5.97       -0.02      8.13 o 
  -7  -4   2      286.33      285.09     22.68 o 
  -6  -4   2      382.89      381.31     16.33 o 
  -5  -4   2        4.67        2.87      5.43 o 
  -4  -4   2       25.02       17.16      6.08 o 
  -3  -4   2      500.47      535.78     10.96 o 
  -2  -4   2      536.93      599.86     10.81 o 
  -1  -4   2       99.99       95.65      8.71 o 
   0  -4   2        2.64        1.58      2.76 o 
   1  -4   2      173.27      178.36      7.40 o 
   2  -4   2     1133.66     1181.81     22.49 o 
   3  -4   2      692.07      664.20     16.57 o 
   4  -4   2      518.42      551.83     15.99 o 
   5  -4   2        7.03        4.04      5.52 o 
   6  -4   2      192.15      208.30     11.73 o 
   7  -4   2       53.00       79.65     11.18 o 
   8  -4   2       24.51       20.71     15.78 o 
   9  -4   2        4.43       -2.96     16.11 o 
  10  -4   2       35.74       33.53     22.68 o 
  11  -4   2       10.65       13.15     18.74 o 
 -10  -3   2        8.59       -6.57     15.45 o 
  -9  -3   2       85.66      109.14     23.01 o 
  -8  -3   2        0.20        2.16      8.33 o 
  -7  -3   2      121.84      127.57     16.93 o 
  -6  -3   2       11.43        6.81      5.69 o 
  -5  -3   2       45.70       57.34      8.37 o 
  -4  -3   2        2.50        2.72      4.26 o 
  -3  -3   2        3.20        7.41      3.68 o 
  -2  -3   2      297.30      305.00      6.93 o 
  -1  -3   2       30.50       30.42      3.06 o 
   0  -3   2      963.59     1004.49     17.29 o 
   1  -3   2     8877.85     8954.86    104.83 o 
   2  -3   2      156.80      153.11      6.62 o 
   3  -3   2      221.46      201.37      8.09 o 
   4  -3   2      745.00      760.07     18.29 o 
   5  -3   2      107.38       99.59     10.36 o 
   6  -3   2       27.89       30.22      7.41 o 
   7  -3   2        0.51       -9.21      6.14 o 
   8  -3   2        0.00        4.93     12.82 o 
   9  -3   2       22.57       30.90     17.75 o 
  10  -3   2        3.89      -10.85     15.12 o 
  11  -3   2       29.46       43.39     23.34 o 
 -10  -2   2        0.12        1.31     14.79 o 
  -9  -2   2      545.53      508.44     21.99 o 
  -8  -2   2      351.50      358.75     17.41 o 
  -7  -2   2      268.04      244.90     13.57 o 
  -6  -2   2        7.58        5.35      6.57 o 
  -5  -2   2        3.99       -3.35      4.16 o 
  -4  -2   2      952.89      941.90     21.20 o 
  -3  -2   2       69.96       71.27      6.63 o 
  -2  -2   2       39.01       34.83      3.24 o 
  -1  -2   2       51.68       44.37      2.78 o 
   0  -2   2     2031.14     2019.55     27.31 o 
   1  -2   2       41.20       39.49      6.90 o 
   2  -2   2     7916.54     7832.91     92.70 o 
   3  -2   2      990.88      984.27     18.63 o 
   4  -2   2        5.32        0.77      3.77 o 
   5  -2   2      399.84      410.44     10.27 o 
   6  -2   2       79.53      111.34     11.57 o 
   7  -2   2        1.59        0.44      4.46 o 
   8  -2   2        4.11       -3.80      6.17 o 
   9  -2   2       77.71       80.21     21.04 o 
  10  -2   2       28.17       49.31     20.05 o 
 -10  -1   2        9.13        6.57     15.12 o 
  -9  -1   2      117.43      162.22     17.06 o 
  -8  -1   2       32.35       31.92     11.51 o 
  -7  -1   2        1.86       -1.37      5.80 o 
  -6  -1   2       18.94       11.01     11.67 o 
  -5  -1   2       15.71       16.24      9.20 o 
  -4  -1   2      489.93      456.87     13.71 o 
  -3  -1   2      509.58      525.71     12.95 o 
  -2  -1   2       14.18       14.11      2.38 o 
  -1  -1   2     7675.94     7722.69     73.58 o 
   0  -1   2      271.18      270.39      5.81 o 
   1  -1   2      337.72      319.87     11.18 o 
   2  -1   2      818.15      823.42     13.89 o 
   3  -1   2      424.12      372.53      9.95 o 
   4  -1   2     1179.96     1176.26     25.64 o 
   5  -1   2      239.76      238.86     10.66 o 
   6  -1   2      236.58      221.17     11.28 o 
   7  -1   2       55.40       39.21     10.85 o 
   8  -1   2        7.54        2.35     13.15 o 
   9  -1   2       62.40       64.11     21.04 o 
 -10   0   2        4.58       11.83     14.79 o 
  -9   0   2       26.46       22.98      9.75 o 
  -8   0   2       33.17       14.14     12.16 o 
  -7   0   2      184.53      186.73     17.42 o 
  -6   0   2      225.49      218.62     17.09 o 
  -5   0   2      295.41      288.64     18.08 o 
  -4   0   2      714.63      724.88     26.30 o 
  -3   0   2      674.55      687.41     23.01 o 
  -2   0   2     5335.12     5057.48     63.22 o 
  -1   0   2      915.36      866.36     18.74 o 
   0   0   2     2980.30     2947.59     36.15 o 
   1   0   2     5831.34     5575.52     93.69 o 
   2   0   2        1.50        3.80      2.37 o 
   3   0   2     9666.15    10197.79    196.75 o 
   4   0   2       92.06       93.74      6.28 o 
   5   0   2      549.69      546.37     15.89 o 
   6   0   2       43.71       43.52     21.04 o 
   7   0   2       73.58       64.94     25.15 o 
   8   0   2       60.44       58.33     11.98 o 
  10   0   2      126.17      172.59     26.63 o 
  11   0   2        8.77       -6.90     12.16 o 
 -10   1   2       81.60      115.06     24.33 o 
  -9   1   2       63.53       38.79     15.78 o 
  -8   1   2       65.00       41.09     15.12 o 
  -7   1   2        2.66       -4.27      6.90 o 
  -6   1   2      182.56      211.71     17.09 o 
  -5   1   2       21.00       27.61      9.20 o 
  -4   1   2      977.01     1016.15     31.56 o 
  -3   1   2       12.80       11.18      4.93 o 
  -2   1   2     4448.96     4200.38     75.28 o 
  -1   1   2       52.08       54.51      2.56 o 
   0   1   2      541.74      501.03      8.92 o 
   1   1   2      161.45      172.90      3.91 o 
   2   1   2     9764.50    10067.85     95.45 o 
   3   1   2       72.50       77.97      4.11 o 
   4   1   2     2844.36     2965.12     36.64 o 
   5   1   2       52.84       65.09     12.32 o 
   6   1   2      675.76      644.93     16.14 o 
   7   1   2       58.26       71.66      8.78 o 
   8   1   2      623.16      579.88     30.08 o 
   9   1   2       22.13       51.61     17.75 o 
  10   1   2      171.99      211.38     28.60 o 
  11   1   2        6.18        0.00     13.81 o 
 -10   2   2       59.21       74.07     11.27 o 
  -9   2   2        4.43        7.18      8.20 o 
  -5   2   2      651.71      614.86     16.85 o 
  -4   2   2       93.13      126.00      9.03 o 
  -3   2   2     3045.50     2979.67     39.64 o 
  -2   2   2     2802.90     2696.70     53.26 o 
  -1   2   2    14517.23    13901.97    219.60 o 
   0   2   2     1924.40     1845.60     21.06 o 
   1   2   2     3744.16     3895.02     59.42 o 
   2   2   2      204.91      205.18      4.97 o 
   3   2   2     2348.58     2497.17     29.72 o 
   4   2   2      327.56      284.34      8.42 o 
   5   2   2      356.69      327.94     10.14 o 
   6   2   2      661.17      615.66     15.49 o 
   7   2   2       23.91       23.45      8.46 o 
   8   2   2     1784.46     1734.89     57.69 o 
   9   2   2        3.64       -1.64     12.16 o 
  10   2   2       42.33       20.71     15.12 o 
  11   2   2        0.33       -3.29     12.82 o 
 -10   3   2      200.20      232.11     17.97 o 
  -9   3   2      102.93      123.79     21.53 o 
  -8   3   2      296.29      298.52     14.42 o 
  -7   3   2      451.14      434.80     16.38 o 
  -6   3   2      169.11      156.36      9.31 o 
  -5   3   2      141.98      124.08     18.74 o 
  -4   3   2      750.70      750.20     26.30 o 
  -3   3   2      926.98      924.76     27.61 o 
  -2   3   2      361.53      326.12     14.46 o 
  -1   3   2      308.55      264.64     11.83 o 
   0   3   2     4872.30     4677.35     59.13 o 
   1   3   2     3077.35     3202.57     66.41 o 
   2   3   2      193.22      201.32      8.48 o 
   3   3   2     5542.13     6048.66     84.13 o 
   4   3   2      726.27      809.86     14.29 o 
   5   3   2      202.01      198.85      7.56 o 
   6   3   2      123.57      148.49     24.00 o 
   7   3   2        7.48        3.29      7.66 o 
   8   3   2        6.69       -6.90      8.37 o 
   9   3   2       54.69       47.67     17.09 o 
  10   3   2        0.71       -5.59     13.15 o 
 -10   4   2       53.25       42.41     16.11 o 
  -9   4   2       75.03       74.30     18.74 o 
  -8   4   2       21.11        3.94     13.48 o 
  -7   4   2       74.29      104.54     17.42 o 
  -6   4   2      363.64      340.25     20.71 o 
  -5   4   2       26.59       21.37      9.20 o 
  -4   4   2      708.39      666.04     25.64 o 
  -3   4   2       20.57       16.11      6.57 o 
  -2   4   2      281.72      288.31     14.46 o 
  -1   4   2      359.18      361.95     15.45 o 
   0   4   2     4554.11     4455.04     59.23 o 
   1   4   2        0.96        1.61      3.13 o 
   2   4   2      190.64      211.38      9.75 o 
   3   4   2      165.86      149.81      8.83 o 
   4   4   2      275.81      281.88     12.89 o 
   5   4   2        4.11        0.10      5.10 o 
   6   4   2       16.22       14.82      7.78 o 
   7   4   2       65.55       75.80     13.36 o 
   8   4   2       10.35        6.42      8.99 o 
   9   4   2       22.45       23.01     15.45 o 
  10   4   2        2.16        7.89     15.12 o 
 -10   5   2        2.78        2.63     12.82 o 
  -9   5   2       23.10       26.96     16.11 o 
  -8   5   2       34.37       22.68     14.14 o 
  -7   5   2       10.15       -6.90     10.19 o 
  -6   5   2        0.02       -5.26      7.56 o 
  -5   5   2       99.68      133.14     16.77 o 
  -4   5   2      255.10      233.74     15.45 o 
  -3   5   2      977.62     1011.88     31.89 o 
  -2   5   2      730.26      810.69     26.96 o 
  -1   5   2      744.81      702.86     24.33 o 
   0   5   2      285.00      284.42     10.90 o 
   1   5   2        6.51        5.63      4.53 o 
   2   5   2      371.41      382.82     13.83 o 
   3   5   2      367.33      400.82     23.18 o 
   4   5   2       41.20       58.89     11.34 o 
   5   5   2       13.89        5.57      6.62 o 
   6   5   2      159.89      174.12     28.93 o 
   7   5   2       15.49       12.16      9.53 o 
   8   5   2        3.63       -4.39      8.46 o 
   9   5   2        0.54       -6.57     12.16 o 
 -10   6   2       28.38       32.55     17.09 o 
  -9   6   2       38.77       63.78     18.41 o 
  -8   6   2       93.20      138.73     22.35 o 
  -7   6   2        0.01       -0.99     10.85 o 
  -6   6   2      158.43      156.48     15.78 o 
  -5   6   2        5.83        8.22      7.89 o 
  -4   6   2        7.19        2.96      7.56 o 
  -3   6   2       13.65       16.77      8.22 o 
  -2   6   2      697.41      710.42     26.30 o 
  -1   6   2       26.12       35.83      9.20 o 
   0   6   2     1955.17     1949.13     48.98 o 
   1   6   2       70.92       61.43      8.38 o 
   2   6   2      151.24      143.98     10.19 o 
   3   6   2        0.25       -3.56      4.34 o 
   4   6   2       64.43       59.89     10.33 o 
   5   6   2       89.95       81.97     12.09 o 
   6   6   2        0.68        6.47      7.78 o 
   7   6   2        9.86        8.49      8.69 o 
   8   6   2        8.25       -2.25      9.56 o 
   9   6   2       19.07       14.14     15.78 o 
  -9   7   2       36.15       31.89     17.75 o 
  -8   7   2      126.89      175.55     24.98 o 
  -7   7   2       67.27       76.93     18.41 o 
  -6   7   2       85.06      135.44     19.72 o 
  -5   7   2      135.73      146.62     14.79 o 
  -4   7   2        0.29        9.86      8.88 o 
  -3   7   2      151.96      138.07     12.82 o 
  -2   7   2        1.51       -4.27      6.57 o 
  -1   7   2        2.89        2.30      6.90 o 
   0   7   2       41.42       39.12     10.85 o 
   1   7   2       22.05       19.54      9.86 o 
   2   7   2        6.34        4.58      6.26 o 
   3   7   2      280.54      280.83     24.49 o 
   4   7   2        0.64       -9.83      6.78 o 
   5   7   2      334.55      347.91     18.09 o 
   6   7   2      233.49      202.62     15.12 o 
   7   7   2       10.95        9.23      8.99 o 
   8   7   2        0.56        4.65     10.28 o 
  -9   8   2        1.99      -12.16     12.16 o 
  -8   8   2        3.86      -13.15     12.49 o 
  -7   8   2       94.80      142.68     23.67 o 
  -6   8   2       78.37       96.65     18.74 o 
  -5   8   2       74.55       83.50     16.77 o 
  -4   8   2        0.83       -4.93      7.89 o 
  -3   8   2       11.28       11.18      9.53 o 
  -2   8   2       10.97       10.52      8.55 o 
  -1   8   2      124.09      154.51     18.74 o 
   0   8   2      386.49      392.19     22.35 o 
   1   8   2      127.72      171.00     14.88 o 
   2   8   2       36.01       36.48     10.09 o 
   3   8   2      235.90      245.27     15.10 o 
   4   8   2       31.35       34.50     10.56 o 
   5   8   2       42.02       25.21     10.81 o 
   6   8   2        0.84      -10.75      7.85 o 
   7   8   2        0.09       -8.41      8.69 o 
  -9   9   2        0.01       -7.89     14.79 o 
  -8   9   2        0.00       -0.33     12.82 o 
  -7   9   2        0.22      -10.19     12.49 o 
  -6   9   2        7.06       -1.64     11.18 o 
  -5   9   2      107.43      135.77     20.71 o 
  -4   9   2        0.18        7.56      9.86 o 
  -3   9   2       23.85       19.07     10.85 o 
  -2   9   2      153.46      185.41     21.70 o 
  -1   9   2      149.13      129.53     19.07 o 
   0   9   2      474.76      467.15     26.30 o 
   1   9   2       74.87       91.39     18.74 o 
   2   9   2      734.80      757.80     26.38 o 
   3   9   2        8.98        2.89      8.56 o 
   4   9   2       29.89       42.70     12.06 o 
   5   9   2       33.23       20.60     10.66 o 
   6   9   2        0.67      -13.96      9.31 o 
   7   9   2        0.41       -7.52     10.76 o 
  -9  10   2        1.51       15.45     17.75 o 
  -8  10   2       33.78       50.96     19.40 o 
  -7  10   2        9.12        8.22     13.81 o 
  -6  10   2        2.19       -2.96     11.51 o 
  -5  10   2        2.06      -15.12     10.52 o 
  -4  10   2        7.71        0.66      9.53 o 
  -3  10   2       64.20       90.08     18.74 o 
  -2  10   2        1.11       -5.92      9.20 o 
  -1  10   2        0.46       -0.66      9.53 o 
   0  10   2       46.75       35.83     14.14 o 
   1  10   2        0.20        8.88     13.15 o 
   2  10   2        2.74       15.12     12.16 o 
   3  10   2        4.02       -1.21      8.93 o 
   4  10   2       12.10       16.08     11.60 o 
   5  10   2       17.04       18.38     11.65 o 
   6  10   2        2.70      -12.48     10.63 o 
  -8  11   2       16.28       18.27     14.53 o 
  -7  11   2        1.71       13.18     12.53 o 
  -6  11   2        4.78       -6.70     10.85 o 
  -5  11   2        1.57       -1.17     10.01 o 
  -4  11   2        6.07        1.62     10.03 o 
  -3  11   2       33.87       16.77     14.14 o 
  -2  11   2        0.33        3.62     11.51 o 
  -1  11   2       12.36        0.99     11.51 o 
   0  11   2       10.00        3.62     12.16 o 
   1  11   2        1.38        1.97     12.82 o 
   2  11   2       66.58       51.61     18.74 o 
   3  11   2        5.09       -9.86     13.48 o 
   4  11   2        6.07        6.75     10.22 o 
  -7  12   2        0.89      -12.11     12.49 o 
  -6  12   2        1.25       -5.44     10.26 o 
  -5  12   2        2.73       -7.14     10.28 o 
  -4  12   2       14.77        6.25     13.48 o 
  -3  12   2        2.03        2.30     12.82 o 
  -2  12   2       25.08       25.97     14.14 o 
  -1  12   2       10.11        7.89     13.15 o 
   0  12   2       20.10       18.74     15.78 o 
   1  12   2        0.09        9.86     13.48 o 
   2  12   2        1.09      -12.16     13.81 o 
   3  12   2       15.40       11.83     16.77 o 
  -5  13   2       19.44       -7.23     15.12 o 
  -4  13   2        0.34       -2.30     14.46 o 
  -3  13   2       15.67       -5.26     11.83 o 
  -2  13   2        0.13       -5.26     11.83 o 
  -1  13   2       17.48        5.26     15.12 o 
   0  13   2       25.60       38.79     19.40 o 
  -1 -13   3        4.42       -5.26     15.78 o 
   0 -13   3        7.08       24.66     17.09 o 
   1 -13   3       10.11       35.50     19.07 o 
   2 -13   3        1.33       21.70     16.44 o 
   3 -13   3        2.81       10.19     15.12 o 
   4 -13   3        0.60      -12.16     13.48 o 
  -3 -12   3        2.42      -18.08     15.78 o 
  -2 -12   3        1.97      -12.16     14.79 o 
  -1 -12   3       55.56       74.63     22.03 o 
   0 -12   3       30.07       27.94     17.09 o 
   1 -12   3        3.67      -10.19     10.52 o 
   2 -12   3        0.67        0.00     13.81 o 
   3 -12   3        6.90       -2.63     12.16 o 
   4 -12   3        2.25       -6.90     11.51 o 
   5 -12   3        4.65        4.05     10.70 o 
   6 -12   3        0.13        9.20     21.70 o 
  -5 -11   3        0.06       -4.93     14.79 o 
  -4 -11   3        3.19       -1.31     15.45 o 
  -3 -11   3        0.14       -6.25     14.14 o 
  -2 -11   3       97.07      148.59     26.30 o 
  -1 -11   3        0.60      -12.49     11.51 o 
   0 -11   3       18.17       31.56     15.12 o 
   1 -11   3       14.70       32.22     13.48 o 
   2 -11   3        6.75        7.56     11.51 o 
   3 -11   3       21.78       22.68      9.88 o 
   4 -11   3       75.18       92.85     14.83 o 
   5 -11   3        0.62       -1.14     14.30 o 
   6 -11   3       17.71       33.11     13.13 o 
   7 -11   3      101.04       80.54     28.60 o 
   8 -11   3       27.88        9.20     26.30 o 
  -6 -10   3       26.39       12.16     18.08 o 
  -5 -10   3       45.22       54.57     20.38 o 
  -4 -10   3        0.05        5.59     15.45 o 
  -3 -10   3        5.49        7.23     14.79 o 
  -2 -10   3        0.09       17.42     14.46 o 
  -1 -10   3      127.79      155.50     24.33 o 
   0 -10   3       11.92       -2.30     10.85 o 
   1 -10   3       11.79       13.48     13.15 o 
   2 -10   3      121.91      111.57     19.23 o 
   3 -10   3       23.13       16.76      9.06 o 
   4 -10   3       34.91       10.24     11.83 o 
   5 -10   3        3.30        6.14      9.00 o 
   6 -10   3        3.27      -14.31      9.54 o 
   7 -10   3        3.93        6.25     20.05 o 
   8 -10   3        1.72        2.96     23.34 o 
   9 -10   3        8.71      -10.52     22.68 o 
  -7  -9   3        4.97        5.59     17.42 o 
  -6  -9   3        0.48        7.19     17.92 o 
  -5  -9   3        2.69        4.47      8.84 o 
  -4  -9   3       56.96       66.74     19.40 o 
  -3  -9   3      100.63       91.72     21.37 o 
  -2  -9   3        6.36        8.22     12.82 o 
  -1  -9   3      428.57      389.56     25.97 o 
   0  -9   3       12.89       14.46     11.18 o 
   1  -9   3        2.18        5.27      6.16 o 
   2  -9   3       16.55       13.73      7.40 o 
   3  -9   3        4.67       -4.48      6.55 o 
   4  -9   3       20.48        7.26      8.84 o 
   5  -9   3       18.26        4.72      9.24 o 
   6  -9   3        5.50      -11.62      9.24 o 
   7  -9   3       57.17       70.68     25.31 o 
   8  -9   3      124.79      126.57     32.55 o 
   9  -9   3        7.82      -25.64     21.04 o 
  -8  -8   3        2.65        5.26     18.74 o 
  -7  -8   3       13.24       -2.30     17.42 o 
  -6  -8   3        0.14       -2.61      9.03 o 
  -5  -8   3        6.59       12.50      9.45 o 
  -4  -8   3       62.99       65.29     12.40 o 
  -3  -8   3      154.34      189.69     26.30 o 
  -2  -8   3      174.05      176.86     18.08 o 
  -1  -8   3      135.95      156.15     21.04 o 
   0  -8   3      251.20      262.74     30.24 o 
   1  -8   3        8.63        8.45      6.03 o 
   2  -8   3      119.22      113.52     13.97 o 
   3  -8   3       46.31       48.18      9.30 o 
   4  -8   3        4.26       -9.01      6.62 o 
   5  -8   3      933.77      904.95     27.23 o 
   6  -8   3       77.18       70.63     12.95 o 
   7  -8   3       46.02       16.44     18.41 o 
   8  -8   3      124.54      143.33     31.23 o 
   9  -8   3        2.98      -11.18     17.09 o 
  10  -8   3        7.62       -4.93     21.04 o 
  -8  -7   3       12.69       -3.29     14.79 o 
  -7  -7   3       13.87       13.48     15.12 o 
  -6  -7   3        0.26       -4.21      7.58 o 
  -5  -7   3       49.96       55.30     11.65 o 
  -4  -7   3      331.21      347.73     16.65 o 
  -3  -7   3        3.23       -3.21      5.45 o 
  -2  -7   3      326.70      311.32     21.70 o 
  -1  -7   3       42.62       51.61      7.24 o 
   0  -7   3       39.21       30.60      6.48 o 
   1  -7   3       22.37       33.88      6.69 o 
   2  -7   3        0.04       -3.79      4.42 o 
   3  -7   3       89.97       92.52     10.81 o 
   4  -7   3       45.50       40.64     11.83 o 
   5  -7   3        0.74       -1.78      6.42 o 
   6  -7   3      241.58      238.12     15.49 o 
   7  -7   3      114.69      160.76     31.23 o 
   8  -7   3       57.51       34.85     23.01 o 
   9  -7   3        0.47      -12.49     17.09 o 
  10  -7   3       14.41       21.04     21.37 o 
  -9  -6   3        0.21       -6.25     14.79 o 
  -8  -6   3        5.57       -1.31     15.45 o 
  -7  -6   3       57.99       38.38     15.45 o 
  -6  -6   3      155.37      179.98     28.27 o 
  -5  -6   3      305.64      289.31     15.01 o 
  -4  -6   3        5.52        0.84      8.71 o 
  -3  -6   3        7.95        4.03      6.03 o 
  -2  -6   3      109.73      112.43      6.87 o 
  -1  -6   3       26.79       39.54      5.90 o 
   0  -6   3      163.20      155.12      8.13 o 
   1  -6   3      217.38      209.08      9.88 o 
   2  -6   3      780.06      867.53     25.81 o 
   3  -6   3      506.74      475.16     15.87 o 
   4  -6   3      323.68      330.75     13.68 o 
   5  -6   3      503.69      515.90     18.18 o 
   6  -6   3       28.76       31.19     11.83 o 
   7  -6   3      292.89      287.98     27.61 o 
   8  -6   3        9.68       -6.25     16.11 o 
   9  -6   3        0.24        0.33     17.09 o 
  10  -6   3        0.01      -23.67     15.78 o 
  11  -6   3        1.11       -6.57     20.05 o 
 -10  -5   3        1.78        1.31     19.07 o 
  -9  -5   3        0.47       -9.86     14.79 o 
  -8  -5   3        0.66        6.90     14.79 o 
  -7  -5   3        1.69       -1.86      7.24 o 
  -6  -5   3        0.54       -6.36      6.79 o 
  -5  -5   3        5.26       -2.29      5.84 o 
  -4  -5   3        5.50        1.46      5.21 o 
  -3  -5   3      105.41       99.74      8.55 o 
  -2  -5   3       13.32       11.01      3.45 o 
  -1  -5   3       17.71       29.68      7.07 o 
   0  -5   3     1319.80     1441.79     44.87 o 
   1  -5   3      485.70      495.83     14.05 o 
   2  -5   3      578.15      576.58     15.94 o 
   3  -5   3     4164.66     4286.90     61.26 o 
   4  -5   3      486.38      522.47     16.29 o 
   5  -5   3       34.08       20.54     14.63 o 
   6  -5   3      145.64      140.97     12.16 o 
   7  -5   3        8.07       -7.56     13.48 o 
   8  -5   3        3.43       -5.26     13.81 o 
   9  -5   3        7.76       -1.64     16.77 o 
  10  -5   3        9.84      -22.19     14.79 o 
  11  -5   3        3.86       -2.63     19.07 o 
 -10  -4   3        0.11      -20.22     13.48 o 
  -9  -4   3        0.38      -15.45     13.15 o 
  -8  -4   3       14.93        3.62     13.48 o 
  -7  -4   3      531.27      518.36     21.70 o 
  -6  -4   3      414.73      389.01     16.35 o 
  -5  -4   3       88.26       83.74     16.60 o 
  -4  -4   3      163.89      149.52      9.16 o 
  -3  -4   3       55.10       52.95      4.98 o 
  -2  -4   3     1344.75     1330.66     19.19 o 
  -1  -4   3       88.14       85.05      5.59 o 
   0  -4   3      304.34      308.33      9.59 o 
   1  -4   3      224.97      208.15      8.10 o 
   2  -4   3      365.81      378.45     11.14 o 
   3  -4   3        0.49        2.04      3.68 o 
   4  -4   3      827.99      790.57     19.21 o 
   5  -4   3       73.88       77.48      8.94 o 
   6  -4   3       18.22       15.72      6.72 o 
   7  -4   3      236.45      225.04     12.83 o 
   8  -4   3       44.10       26.63     16.44 o 
   9  -4   3       31.43       15.12     18.08 o 
  10  -4   3       20.49        0.99     16.77 o 
  11  -4   3        5.89       20.05     20.71 o 
 -10  -3   3        0.19      -17.09     12.82 o 
  -9  -3   3       18.44        0.99     13.81 o 
  -8  -3   3       66.54       91.76     13.65 o 
  -7  -3   3      231.07      210.12     12.95 o 
  -6  -3   3       40.35       36.65     13.15 o 
  -5  -3   3      368.64      374.01     21.53 o 
  -4  -3   3     2805.69     2982.11     46.99 o 
  -3  -3   3       22.38       24.93      3.67 o 
  -2  -3   3     1854.09     1925.05     24.11 o 
  -1  -3   3      653.14      710.87     14.38 o 
   0  -3   3     1628.62     1664.53     25.68 o 
   1  -3   3     8033.98     8134.79     96.24 o 
   2  -3   3     1842.16     1909.31     29.14 o 
   3  -3   3      775.14      789.15     21.70 o 
   4  -3   3        3.76        1.97      4.02 o 
   5  -3   3       82.01      105.56      9.73 o 
   6  -3   3        1.35       -3.39      4.87 o 
   7  -3   3       24.39       33.93      8.64 o 
   8  -3   3       47.33       44.71     17.42 o 
   9  -3   3       14.17       10.19     15.45 o 
  10  -3   3       29.95       21.70     18.08 o 
  11  -3   3        1.09       38.79     22.03 o 
 -11  -2   3        1.34        8.22     18.41 o 
 -10  -2   3        3.99       -3.29     14.14 o 
  -9  -2   3       85.27       77.26     20.38 o 
  -8  -2   3       14.52       10.28      8.33 o 
  -7  -2   3       59.61       63.76     22.52 o 
  -6  -2   3      317.95      294.53     13.43 o 
  -5  -2   3        3.62        1.57      4.82 o 
  -4  -2   3     1655.45     1845.71     39.29 o 
  -3  -2   3     1303.07     1390.79     19.87 o 
  -2  -2   3     3382.86     3423.75     36.91 o 
  -1  -2   3      520.50      577.96     11.84 o 
   0  -2   3      365.42      368.17      8.83 o 
   1  -2   3     1393.30     1454.38     21.53 o 
   2  -2   3      802.43      813.79     14.29 o 
   3  -2   3      206.34      196.23      9.04 o 
   4  -2   3      491.62      446.82     12.47 o 
   5  -2   3      102.57       94.00      8.52 o 
   6  -2   3      612.78      638.93     18.01 o 
   7  -2   3      155.36      141.10      8.82 o 
   8  -2   3       61.50       90.08     20.05 o 
   9  -2   3       55.93       62.13     20.71 o 
  10  -2   3       16.29       13.15     17.42 o 
 -11  -1   3        5.85        0.33     17.42 o 
 -10  -1   3        0.02       -4.60     14.46 o 
  -9  -1   3        6.45       -3.94     12.82 o 
  -8  -1   3       17.48        6.50      7.55 o 
  -7  -1   3      110.51      134.83     13.01 o 
  -6  -1   3       54.42       69.30      9.23 o 
  -5  -1   3       97.30       95.82      9.04 o 
  -4  -1   3     1144.89     1166.01     30.90 o 
  -3  -1   3      217.64      213.98      6.34 o 
  -2  -1   3      986.16      972.44     13.60 o 
  -1  -1   3      726.73      725.16     13.53 o 
   0  -1   3    11333.00    11235.97    285.19 o 
   1  -1   3     4492.90     4460.08     78.90 o 
   2  -1   3     2081.32     1958.24     26.85 o 
   3  -1   3        5.42       11.18      5.59 o 
   4  -1   3      554.43      562.59     13.96 o 
   5  -1   3      350.87      381.93     12.72 o 
   6  -1   3      107.22      125.51     23.34 o 
   7  -1   3      194.96      185.69     11.37 o 
   8  -1   3        3.29        2.30     12.82 o 
   9  -1   3       27.40       30.24     17.09 o 
 -11   0   3       58.07       27.61     17.75 o 
 -10   0   3        0.59       -8.55     14.14 o 
  -9   0   3        5.47       -2.11      8.27 o 
  -8   0   3       64.18       48.65     16.11 o 
  -7   0   3       30.94       17.75     11.51 o 
  -6   0   3      615.30      657.82     30.57 o 
  -5   0   3      643.33      716.01     29.26 o 
  -4   0   3        3.05        3.62      6.57 o 
  -3   0   3       21.28       12.82      5.92 o 
  -2   0   3        6.41        6.64      4.11 o 
  -1   0   3     8972.72     8714.32    115.55 o 
   0   0   3      610.48      571.42      9.96 o 
   1   0   3      772.96      711.08     17.75 o 
   2   0   3       59.03       56.02      3.22 o 
   3   0   3      195.72      195.81     10.19 o 
   4   0   3        0.42       -1.01      3.32 o 
   5   0   3      850.50      814.83     22.68 o 
   6   0   3      411.40      397.13     14.49 o 
   7   0   3       12.18        1.64      6.28 o 
   8   0   3      200.04      192.64     19.07 o 
  10   0   3        2.60        4.93     13.15 o 
  11   0   3        2.51       -2.96     13.81 o 
 -11   1   3        5.74        6.25     17.75 o 
 -10   1   3        4.24      -13.48     13.15 o 
  -9   1   3       53.12       29.92     15.78 o 
  -8   1   3        1.21      -12.16      9.20 o 
  -7   1   3       21.36       13.48     10.85 o 
  -6   1   3      272.99      334.99     21.37 o 
  -5   1   3      204.76      220.26     16.11 o 
  -4   1   3      478.22      474.05     21.37 o 
  -3   1   3       24.22       23.01      6.57 o 
  -2   1   3      377.29      328.74      9.99 o 
  -1   1   3     5691.71     5525.23     51.44 o 
   0   1   3     2365.88     2316.78     24.66 o 
   1   1   3     8071.40     8243.97     78.11 o 
   2   1   3       63.71       60.75      3.32 o 
   3   1   3      116.17      106.49      4.77 o 
   4   1   3        4.85       -2.90      3.31 o 
   5   1   3        0.04       -3.73      3.37 o 
   6   1   3        0.74        1.75      4.53 o 
   7   1   3       53.34       70.24      8.75 o 
   8   1   3       29.39       45.04     17.42 o 
   9   1   3       70.05       92.71     21.04 o 
  10   1   3        0.13       -9.53     12.49 o 
  11   1   3        0.16       -4.93     14.14 o 
 -11   2   3       34.77       48.29     11.30 o 
 -10   2   3        5.43      -10.84      7.25 o 
  -9   2   3        5.59       -0.71      8.55 o 
  -5   2   3       57.06       51.93      7.58 o 
  -4   2   3        0.14       -0.82      3.23 o 
  -3   2   3        8.80        6.35      3.36 o 
  -2   2   3       97.17       91.72      7.89 o 
  -1   2   3     5416.35     5056.64     63.31 o 
   0   2   3       41.61       36.10      3.29 o 
   1   2   3     4937.77     5032.35     50.26 o 
   2   2   3     1020.13     1020.47     14.45 o 
   3   2   3     1052.92     1085.70     23.29 o 
   4   2   3     1209.81     1250.38     21.35 o 
   5   2   3      194.35      198.39     10.19 o 
   6   2   3       66.00       74.38      7.83 o 
   7   2   3       11.70       14.36      8.10 o 
   8   2   3      199.67      223.02     28.60 o 
   9   2   3       35.78       49.64     17.42 o 
  10   2   3        0.15      -13.15     11.83 o 
 -11   3   3       80.25       96.98     19.40 o 
 -10   3   3       19.07       18.79      9.63 o 
  -9   3   3       16.83       17.25      9.40 o 
  -8   3   3        1.25        1.60      6.83 o 
  -7   3   3        8.51        4.55      5.96 o 
  -6   3   3       34.47       38.50      7.86 o 
  -5   3   3      179.25      180.58      9.31 o 
  -4   3   3      119.98      125.91     11.18 o 
  -3   3   3      402.91      434.27     18.74 o 
  -2   3   3     1941.21     1908.37     43.39 o 
  -1   3   3        1.08        3.94      4.60 o 
   0   3   3     4448.41     4448.02     63.41 o 
   1   3   3     1350.16     1322.90     17.79 o 
   2   3   3       74.09       73.52      3.67 o 
   3   3   3      824.28      905.38     14.49 o 
   4   3   3       27.25       51.68      8.07 o 
   5   3   3       70.46       69.33      6.46 o 
   6   3   3       61.30       62.50     10.43 o 
   7   3   3      637.05      665.49     23.68 o 
   8   3   3       64.39       70.94     13.46 o 
   9   3   3      155.64      222.23     28.93 o 
  10   3   3        3.42       -9.86     12.49 o 
 -10   4   3        0.23        7.89     13.15 o 
  -9   4   3      136.19      182.78     25.64 o 
  -8   4   3        0.88      -15.12     10.52 o 
  -7   4   3       30.73       38.79     14.46 o 
  -6   4   3       20.66       19.07     10.19 o 
  -5   4   3       25.98       36.49      9.86 o 
  -4   4   3      149.82      149.25     12.49 o 
  -3   4   3        8.97       13.81      6.57 o 
  -2   4   3        0.66        3.94      5.26 o 
  -1   4   3      321.50      308.69     14.46 o 
   0   4   3      696.15      673.64     15.91 o 
   1   4   3      368.00      415.04     15.45 o 
   2   4   3     3290.10     3518.94     39.74 o 
   3   4   3        0.00        0.26      4.16 o 
   4   4   3      230.37      257.20     12.31 o 
   5   4   3      146.38      134.49     11.21 o 
   6   4   3      200.69      222.68     13.66 o 
   7   4   3      480.71      476.14     21.04 o 
   8   4   3       54.70       58.67     13.24 o 
   9   4   3      185.65      184.10     27.61 o 
  10   4   3       19.51       38.79     17.42 o 
 -10   5   3      106.20      150.89     25.31 o 
  -9   5   3      124.80      186.73     26.30 o 
  -8   5   3      465.38      490.16     29.26 o 
  -7   5   3       45.56       60.82     15.45 o 
  -6   5   3      284.32      266.94     19.40 o 
  -5   5   3       35.64       31.23     10.52 o 
  -4   5   3      392.07      403.04     20.71 o 
  -3   5   3      226.24      237.03     15.12 o 
  -2   5   3       20.54       15.12      6.57 o 
  -1   5   3      997.12     1042.12     31.23 o 
   0   5   3      537.16      526.39     15.21 o 
   1   5   3        9.82        5.26      5.92 o 
   2   5   3      190.23      207.53     10.43 o 
   3   5   3       47.65       39.96      7.44 o 
   4   5   3      106.71      151.17     22.85 o 
   5   5   3      161.38      168.17     11.83 o 
   6   5   3       73.95       60.47     11.83 o 
   7   5   3      124.64      193.40     18.60 o 
   8   5   3       12.01       17.04     10.11 o 
   9   5   3       56.44       64.76     19.40 o 
 -10   6   3       12.95        8.22     16.44 o 
  -9   6   3       51.81       62.13     18.41 o 
  -8   6   3      740.24      735.73     36.82 o 
  -7   6   3      483.02      510.54     28.93 o 
  -6   6   3      381.29      338.28     22.35 o 
  -5   6   3       55.27       69.69     14.14 o 
  -4   6   3        2.85       -0.33      6.90 o 
  -3   6   3       17.19       17.42      8.22 o 
  -2   6   3      105.62      109.47     12.49 o 
  -1   6   3        1.13       -3.62      5.26 o 
   0   6   3      552.95      535.83     16.79 o 
   1   6   3      293.35      325.56     13.23 o 
   2   6   3      260.23      245.51     12.20 o 
   3   6   3        0.93        1.33      5.23 o 
   4   6   3      118.98      129.71     17.92 o 
   5   6   3       59.71       65.34     11.74 o 
   6   6   3        0.40       -2.70      7.32 o 
   7   6   3       58.19       67.67     13.36 o 
   8   6   3        1.79       -2.78      9.50 o 
   9   6   3        0.98       -5.59     13.15 o 
 -10   7   3        0.06       14.14     15.78 o 
  -9   7   3        0.01       -9.20     12.82 o 
  -8   7   3        1.71        8.22     14.46 o 
  -7   7   3        4.51       16.44     13.81 o 
  -6   7   3        0.27       -1.31      8.55 o 
  -5   7   3       80.42       98.62     17.09 o 
  -4   7   3      168.50      151.88     14.46 o 
  -3   7   3        1.57        8.88      7.89 o 
  -2   7   3       20.48       15.45      8.22 o 
  -1   7   3       20.59       15.12      8.88 o 
   0   7   3      415.49      394.82     21.04 o 
   1   7   3      108.81       91.15     24.33 o 
   2   7   3        1.48       -2.16      4.87 o 
   3   7   3      125.12      150.81     14.52 o 
   4   7   3      102.33      104.62     13.43 o 
   5   7   3        7.44        3.75     15.29 o 
   6   7   3       19.16       22.55      9.99 o 
   7   7   3        0.26       -3.87      8.69 o 
   8   7   3        6.38        4.40     11.84 o 
 -10   8   3        0.13      -13.48     14.14 o 
  -9   8   3        9.55       23.34     16.11 o 
  -8   8   3       13.91       15.78     14.79 o 
  -7   8   3       25.60        8.55     13.48 o 
  -6   8   3       63.79       62.46     17.09 o 
  -5   8   3       10.95       -0.99     10.19 o 
  -4   8   3       20.79       22.68     11.18 o 
  -3   8   3      110.13      110.79     17.09 o 
  -2   8   3       30.24       19.72      9.86 o 
  -1   8   3      286.69      245.57     18.08 o 
   0   8   3      466.74      461.56     24.66 o 
   1   8   3       51.27       57.41     10.34 o 
   2   8   3      175.68      188.72     16.62 o 
   3   8   3       26.75       30.82      9.83 o 
   4   8   3      175.25      174.37     17.75 o 
   5   8   3        6.94       -1.48      8.71 o 
   6   8   3        3.12       -3.38      8.26 o 
   7   8   3        0.01       -2.86      9.56 o 
  -9   9   3       26.07       31.23     18.74 o 
  -8   9   3       20.84       24.98     17.09 o 
  -7   9   3        2.67      -10.19     11.51 o 
  -6   9   3        1.25      -10.19     11.51 o 
  -5   9   3       68.00       84.49     18.41 o 
  -4   9   3        0.03       -2.96      8.88 o 
  -3   9   3       30.81       25.64     12.49 o 
  -2   9   3      314.23      295.21     21.04 o 
  -1   9   3        2.29        6.25      9.86 o 
   0   9   3      258.09      231.11     19.07 o 
   1   9   3       28.03       17.42     13.15 o 
   2   9   3        8.83        4.76      8.19 o 
   3   9   3       80.55       82.48     13.56 o 
   4   9   3       45.07       69.77     13.36 o 
   5   9   3       22.26       12.37     10.25 o 
   6   9   3       12.39       12.16     10.93 o 
   7   9   3        3.45       -6.71     10.81 o 
  -9  10   3        1.66      -24.16     16.11 o 
  -8  10   3       17.47        7.89     17.09 o 
  -7  10   3        5.46       -9.20     11.83 o 
  -6  10   3        0.20      -13.81      9.20 o 
  -5  10   3       20.39       11.83     12.49 o 
  -4  10   3        4.88       -4.60      9.86 o 
  -3  10   3       38.61       39.12     15.12 o 
  -2  10   3      224.98      183.77     18.41 o 
  -1  10   3       84.24       79.23     17.42 o 
   0  10   3        7.13        2.96     10.85 o 
   1  10   3       66.95       85.14     18.74 o 
   2  10   3      173.15      218.75     19.95 o 
   3  10   3       13.99       11.95      9.63 o 
   4  10   3       19.76        6.83      9.86 o 
   5  10   3        0.43      -11.46      9.41 o 
   6  10   3       13.08       14.29     11.93 o 
  -8  11   3        9.07       14.46     15.78 o 
  -7  11   3        7.04       12.82     15.12 o 
  -6  11   3       16.97       20.05     14.46 o 
  -5  11   3       26.28       29.92     16.11 o 
  -4  11   3       35.07       14.79     14.14 o 
  -3  11   3        9.09        3.62     11.51 o 
  -2  11   3        2.68        5.59     12.49 o 
  -1  11   3        0.09       -0.99      9.86 o 
   0  11   3       66.38       57.86     18.41 o 
   1  11   3       11.48        9.53     13.48 o 
   2  11   3      117.18      154.18     25.64 o 
   3  11   3        8.92        0.64      9.36 o 
   4  11   3       17.13       33.06     15.78 o 
  -7  12   3        8.73       -2.19     12.28 o 
  -6  12   3        1.17       -9.27     10.98 o 
  -5  12   3        3.74        8.78     12.62 o 
  -4  12   3       47.36       55.23     19.40 o 
  -3  12   3        0.25        1.97     12.49 o 
  -2  12   3        1.26       -3.94     11.83 o 
  -1  12   3        0.00      -12.82      8.55 o 
   0  12   3       14.73       12.16     14.46 o 
   1  12   3       21.22       19.72     16.44 o 
   2  12   3        3.49      -18.74     12.49 o 
   3  12   3       16.33       26.30     18.74 o 
  -4  13   3        3.38       11.18     15.12 o 
  -3  13   3        2.13       -0.66     14.46 o 
  -2  13   3       17.18       27.61     17.42 o 
  -1  13   3        0.02        0.33     13.15 o 
   0  13   3       95.34      145.63     27.61 o 
   0 -13   4       61.32       84.82     23.67 o 
   1 -13   4        0.41        2.30     16.77 o 
   2 -13   4        3.49        1.31     15.45 o 
   3 -13   4        0.67        8.22     14.14 o 
   4 -13   4        4.24       -5.59     15.12 o 
  -3 -12   4       27.12        0.99     16.77 o 
  -2 -12   4        0.26      -10.85     15.12 o 
  -1 -12   4        6.87        6.25     14.79 o 
   0 -12   4        0.01      -16.77     11.18 o 
   1 -12   4       31.20       44.38     18.08 o 
   2 -12   4        6.90        0.33     12.82 o 
   3 -12   4       11.04        8.22     13.81 o 
   4 -12   4        7.22        6.66     10.10 o 
   5 -12   4        0.33        0.07      9.85 o 
   6 -12   4       41.67       45.70     23.67 o 
  -4 -11   4        1.50       -5.92     14.46 o 
  -3 -11   4        4.48       12.49     15.78 o 
  -2 -11   4        8.12        1.97     14.14 o 
  -1 -11   4       97.21      119.01     24.33 o 
   0 -11   4      102.63       97.31     21.37 o 
   1 -11   4        8.99      -14.79      9.86 o 
   2 -11   4        7.32        1.31     13.15 o 
   3 -11   4        7.07       -3.76      8.48 o 
   4 -11   4        3.61        7.93      9.91 o 
   5 -11   4       16.30       21.12     11.37 o 
   6 -11   4        8.96        3.94     18.41 o 
   7 -11   4       39.95       45.04     27.29 o 
  -6 -10   4        9.82       -5.59     17.42 o 
  -5 -10   4       23.94       19.40     18.41 o 
  -4 -10   4       11.63        3.62     15.45 o 
  -3 -10   4      334.63      326.77     28.93 o 
  -2 -10   4      311.47      315.60     27.29 o 
  -1 -10   4       59.46       69.37     19.07 o 
   0 -10   4        1.10      -10.85     10.19 o 
   1 -10   4        0.00       -5.92      8.88 o 
   2 -10   4        0.01       -7.46      6.73 o 
   3 -10   4        0.61       -8.50      7.10 o 
   4 -10   4       42.79       22.20      9.86 o 
   5 -10   4        1.44       -0.15     10.36 o 
   6 -10   4        1.19       -9.20     16.11 o 
   7 -10   4      175.77      196.26     34.85 o 
   8 -10   4        8.39       -5.92     21.04 o 
  -7  -9   4        2.65       -1.97     18.41 o 
  -6  -9   4       12.81        7.23     16.77 o 
  -5  -9   4        0.69      -14.14     13.48 o 
  -4  -9   4       23.73       31.56     17.09 o 
  -3  -9   4      552.68      554.92     34.85 o 
  -2  -9   4      413.62      408.30     28.93 o 
  -1  -9   4        4.23       14.46     11.83 o 
   0  -9   4      271.39      284.69     21.70 o 
   1  -9   4        6.18        8.48      6.73 o 
   2  -9   4       35.97       15.82     17.09 o 
   3  -9   4       38.47       40.26      9.64 o 
   4  -9   4       26.65       11.71      9.07 o 
   5  -9   4       23.03        7.18      9.87 o 
   6  -9   4        0.08       10.52     17.09 o 
   7  -9   4        9.13       -5.26     19.07 o 
   8  -9   4        0.15       -8.55     18.41 o 
   9  -9   4        6.00      -12.49     19.72 o 
  -8  -8   4       15.77       -2.96     17.75 o 
  -7  -8   4       31.25       24.33     20.38 o 
  -6  -8   4       32.83       26.30     17.75 o 
  -5  -8   4        1.55       -1.67      8.75 o 
  -4  -8   4      164.04      213.03     27.94 o 
  -3  -8   4      490.17      486.54     30.90 o 
  -2  -8   4       31.86       50.63     16.11 o 
  -1  -8   4      193.80      170.62     17.09 o 
   0  -8   4        0.89        5.07      7.23 o 
   1  -8   4      105.68      144.56     27.61 o 
   2  -8   4       43.54       38.05      8.13 o 
   3  -8   4       10.49       12.06      6.63 o 
   4  -8   4      139.80      155.99     16.60 o 
   5  -8   4      755.64      737.00     24.48 o 
   6  -8   4      193.06      216.06     35.34 o 
   7  -8   4        3.11      -22.19     14.79 o 
   8  -8   4       16.78       15.78     21.37 o 
   9  -8   4       16.18       24.00     22.35 o 
  10  -8   4        0.12      -10.19     22.03 o 
  -8  -7   4       34.28       18.41     18.74 o 
  -7  -7   4       49.37       34.52     18.74 o 
  -6  -7   4      106.75      119.72     21.86 o 
  -5  -7   4       30.94       33.22     10.01 o 
  -4  -7   4       20.73       16.09      8.37 o 
  -3  -7   4        1.41       -3.29      8.55 o 
  -2  -7   4       14.15       16.77     11.18 o 
  -1  -7   4       39.24       46.67      7.19 o 
   0  -7   4      495.79      478.01     15.54 o 
   1  -7   4      114.29      127.33      9.71 o 
   2  -7   4        3.03       -1.24      4.97 o 
   3  -7   4       78.75       83.83     10.18 o 
   4  -7   4        1.40       -1.46      5.67 o 
   5  -7   4       19.11       28.21      9.30 o 
   6  -7   4        6.78        4.71      8.55 o 
   7  -7   4      244.40      298.17     37.81 o 
   8  -7   4       14.91        5.59     18.74 o 
   9  -7   4        0.01      -14.79     17.75 o 
  10  -7   4        9.61       -3.94     20.71 o 
  -9  -6   4        0.16        2.96     17.09 o 
  -8  -6   4        9.82       28.93     16.77 o 
  -7  -6   4        0.01       -0.99     11.83 o 
  -6  -6   4        5.98       -0.87      7.82 o 
  -5  -6   4      169.80      154.90     13.14 o 
  -4  -6   4       72.12       69.78     17.26 o 
  -3  -6   4      153.88      157.72     10.27 o 
  -2  -6   4        5.30       -1.19      3.68 o 
  -1  -6   4      372.36      365.42     24.82 o 
   0  -6   4       93.92       92.83     11.83 o 
   1  -6   4      462.00      440.37     14.18 o 
   2  -6   4       21.62       21.84      6.31 o 
   3  -6   4       25.44       29.22      7.27 o 
   4  -6   4       69.37       74.41      9.47 o 
   5  -6   4        5.50        4.37      6.87 o 
   6  -6   4      175.53      194.09     40.11 o 
   7  -6   4       30.78       28.60     17.75 o 
   8  -6   4       16.00       -1.31     15.12 o 
   9  -6   4       36.53       53.59     22.03 o 
  10  -6   4        2.28      -19.72     19.07 o 
 -10  -5   4       15.98       10.85     18.08 o 
  -9  -5   4        4.21      -19.23     12.82 o 
  -8  -5   4       11.41        5.59     12.82 o 
  -7  -5   4       45.71        5.26     13.81 o 
  -6  -5   4      132.21      138.16     33.37 o 
  -5  -5   4       93.82      123.05     26.79 o 
  -4  -5   4      115.07      141.24     10.70 o 
  -3  -5   4      908.54      923.67     16.80 o 
  -2  -5   4       47.78       60.49      6.81 o 
  -1  -5   4      131.66      127.08      6.93 o 
   0  -5   4      791.96      812.57     18.63 o 
   1  -5   4      583.80      509.28     14.53 o 
   2  -5   4      103.66      113.70      7.49 o 
   3  -5   4     1273.05     1230.56     30.74 o 
   4  -5   4      200.40      196.46     10.19 o 
   5  -5   4      127.40      116.49     12.49 o 
   6  -5   4        0.91       -4.54     10.19 o 
   7  -5   4       52.22       49.64     18.74 o 
   8  -5   4       46.38       45.04     19.07 o 
   9  -5   4        1.47       -2.30     15.45 o 
  10  -5   4        8.29       13.81     20.38 o 
  11  -5   4        0.06       -9.20     17.42 o 
 -10  -4   4        0.06       -7.56     14.14 o 
  -9  -4   4        1.06      -12.49     13.15 o 
  -8  -4   4        3.00       -8.55     11.51 o 
  -7  -4   4       17.47       24.99      9.16 o 
  -6  -4   4        8.76        0.94      6.31 o 
  -5  -4   4       30.67       24.59      7.07 o 
  -4  -4   4       53.15       61.65     12.21 o 
  -3  -4   4        9.27        3.77      3.22 o 
  -2  -4   4       76.39       73.46      5.75 o 
  -1  -4   4       92.02       92.62     16.93 o 
   0  -4   4       42.94       40.34      5.23 o 
   1  -4   4      429.49      433.90     16.77 o 
   2  -4   4      200.65      201.82      8.37 o 
   3  -4   4      304.34      285.96     10.09 o 
   4  -4   4       31.86       33.64      6.07 o 
   5  -4   4       28.98       24.42      8.55 o 
   6  -4   4        1.88       -2.19      4.94 o 
   7  -4   4       19.18       23.34     14.46 o 
   8  -4   4        6.88      -10.19     13.81 o 
   9  -4   4       70.90      111.77     25.64 o 
  10  -4   4       96.96       87.77     24.33 o 
  11  -4   4        2.99       30.90     20.05 o 
 -10  -3   4        0.01       -6.90     14.79 o 
  -9  -3   4        8.20        9.86     14.46 o 
  -8  -3   4        0.43      -12.82     11.18 o 
  -7  -3   4      272.68      240.25     13.43 o 
  -6  -3   4        7.11       -4.91      5.04 o 
  -5  -3   4       88.89       84.78     12.16 o 
  -4  -3   4       50.59       45.74      5.46 o 
  -3  -3   4       92.13       91.17      5.06 o 
  -2  -3   4       79.33       79.93      5.28 o 
  -1  -3   4        0.08       -1.94      2.29 o 
   0  -3   4      464.70      457.90     11.49 o 
   1  -3   4       16.77       22.86      7.23 o 
   2  -3   4      891.97      876.15     16.64 o 
   3  -3   4     1024.57     1037.71     19.40 o 
   4  -3   4      126.49      131.88      6.97 o 
   5  -3   4     1207.18     1388.37     49.64 o 
   6  -3   4        6.27       -5.69      5.92 o 
   7  -3   4        4.19       -2.63     10.19 o 
   8  -3   4       33.16       19.72     15.12 o 
   9  -3   4        4.36        4.93     16.44 o 
  10  -3   4       80.75       68.71     22.68 o 
  11  -3   4        0.01        7.23     18.08 o 
 -11  -2   4        4.99      -13.15     16.11 o 
 -10  -2   4        0.22       -2.96     14.46 o 
  -9  -2   4      524.74      546.70     35.50 o 
  -8  -2   4      197.86      219.60     28.60 o 
  -7  -2   4       57.65       74.41     10.57 o 
  -6  -2   4        0.03       -2.25      4.82 o 
  -5  -2   4       18.61       31.67      6.41 o 
  -4  -2   4       19.48       14.25      3.84 o 
  -3  -2   4      339.52      332.85     11.04 o 
  -2  -2   4      347.09      326.46      7.37 o 
  -1  -2   4       63.52       57.34      8.22 o 
   0  -2   4     2881.80     2994.31     42.57 o 
   1  -2   4     1759.74     1883.58     45.20 o 
   2  -2   4      306.71      305.13     15.12 o 
   3  -2   4       71.42       80.47      4.53 o 
   4  -2   4     1005.47     1043.41     19.95 o 
   5  -2   4       42.26       57.95     16.77 o 
   6  -2   4      104.11      121.46      7.92 o 
   7  -2   4       10.81       13.48     10.85 o 
   8  -2   4        1.18       -3.62     12.82 o 
   9  -2   4       48.64       53.91     18.08 o 
  10  -2   4        3.08        6.90     17.42 o 
 -11  -1   4       19.46        0.00     17.42 o 
 -10  -1   4        0.01      -15.12     13.48 o 
  -9  -1   4        1.61        1.31     13.15 o 
  -8  -1   4       19.59       23.34     14.14 o 
  -7  -1   4       13.46        6.59      6.20 o 
  -6  -1   4       89.10       93.40     14.30 o 
  -5  -1   4      471.12      504.65     15.30 o 
  -4  -1   4     1009.80     1104.35     22.02 o 
  -3  -1   4       79.81       81.79      4.32 o 
  -2  -1   4      145.44      137.95      4.47 o 
  -1  -1   4     8818.09     8647.39    101.70 o 
   0  -1   4      518.59      492.12     10.33 o 
   1  -1   4     4476.54     4600.15     56.54 o 
   2  -1   4       71.01       75.94      6.90 o 
   3  -1   4       36.28       36.48      1.99 o 
   4  -1   4       22.40       14.46      7.56 o 
   5  -1   4      129.97      115.85      9.04 o 
   6  -1   4       58.63       50.62      8.22 o 
   7  -1   4       40.21       48.65     13.81 o 
   8  -1   4       48.94       59.83     17.09 o 
   9  -1   4        6.43        2.96     13.81 o 
  11  -1   4        1.69        0.66     13.15 o 
 -11   0   4       18.59       -3.94     17.09 o 
 -10   0   4       21.39        8.55     15.12 o 
  -9   0   4       70.64       51.61     18.74 o 
  -8   0   4        9.66       -2.05      7.19 o 
  -7   0   4        2.25       -3.62      9.86 o 
  -6   0   4        0.25        2.30      7.56 o 
  -5   0   4      246.64      257.74     18.08 o 
  -4   0   4        0.45       -1.97      4.60 o 
  -3   0   4     1525.29     1567.59     35.01 o 
  -2   0   4     3723.75     3481.32     58.02 o 
  -1   0   4    35575.16    32722.43    360.56 o 
   0   0   4      477.04      428.85      9.37 o 
   1   0   4     7942.85     7720.09     91.12 o 
   2   0   4        2.51       -0.04      3.12 o 
   3   0   4      446.71      475.62     19.40 o 
   4   0   4      219.49      213.32      8.37 o 
   5   0   4      106.25      107.95     16.11 o 
   6   0   4      345.43      318.11     12.77 o 
   7   0   4       32.44       36.45      8.22 o 
   8   0   4       98.60       97.31     19.40 o 
   9   0   4        0.19       -3.94     12.49 o 
  10   0   4        2.18       -2.30     14.14 o 
  11   0   4       18.46       25.97     17.42 o 
 -11   1   4       15.20        4.60     19.07 o 
 -10   1   4       20.54       13.48     16.11 o 
  -9   1   4       66.39       30.57     17.09 o 
  -8   1   4       14.78        9.20     11.51 o 
  -7   1   4        0.03       -0.33      8.55 o 
  -6   1   4      116.56       88.43     16.44 o 
  -5   1   4       57.63       81.20     14.14 o 
  -4   1   4      252.70      262.34     16.11 o 
  -3   1   4     1204.81     1225.48     60.00 o 
  -2   1   4     1113.17     1023.35     20.21 o 
  -1   1   4     1410.31     1450.52     15.02 o 
   0   1   4     4848.81     4754.18     47.43 o 
   1   1   4     2772.61     2989.19     31.72 o 
   2   1   4       34.74       37.03      6.46 o 
   3   1   4     1207.16     1163.19     19.24 o 
   4   1   4      240.50      232.56      7.94 o 
   5   1   4     1059.65     1053.24     19.54 o 
   6   1   4       25.69       31.86      7.20 o 
   7   1   4      160.72      158.77     10.51 o 
   8   1   4      159.15      204.15     28.27 o 
   9   1   4       56.33       90.73     22.03 o 
  10   1   4       21.26       13.48     14.46 o 
  11   1   4        7.93       -8.55     14.46 o 
 -11   2   4        0.36        0.30      7.49 o 
 -10   2   4       17.29        4.82     10.03 o 
  -9   2   4        2.20       -8.12      6.83 o 
  -7   2   4      178.98      205.79     24.33 o 
  -5   2   4        2.18       -1.71      4.26 o 
  -4   2   4       19.89       21.32      5.33 o 
  -3   2   4        5.70        3.48      3.23 o 
  -2   2   4      211.48      188.10     16.93 o 
  -1   2   4      344.76      355.96      7.86 o 
   0   2   4     4432.27     4560.92     46.74 o 
   1   2   4      106.30       92.61      3.93 o 
   2   2   4      442.89      455.32      8.99 o 
   3   2   4     1477.83     1648.34     22.31 o 
   4   2   4      203.57      181.32     11.20 o 
   5   2   4       76.22       80.47      7.42 o 
   6   2   4     1001.14      985.34     39.23 o 
   7   2   4      195.45      189.31     26.96 o 
   8   2   4      490.98      444.13     30.24 o 
   9   2   4      131.66      148.92     24.66 o 
  10   2   4        9.80       13.15     15.12 o 
 -11   3   4        7.84        9.57      8.99 o 
 -10   3   4      106.52      123.93     16.11 o 
  -9   3   4        1.99       -5.13      9.53 o 
  -8   3   4       58.95       78.35     12.00 o 
  -7   3   4       13.04       17.42     11.83 o 
  -6   3   4       92.33       96.89     13.48 o 
  -5   3   4      346.84      363.27     30.08 o 
  -4   3   4       86.16       83.83     12.82 o 
  -3   3   4      407.84      437.56     19.40 o 
  -2   3   4      996.05     1037.52     29.92 o 
  -1   3   4     2374.36     2252.56     27.94 o 
   0   3   4     3566.39     3577.26     39.46 o 
   1   3   4       79.43       70.77      6.53 o 
   2   3   4     2331.30     2474.70     29.52 o 
   3   3   4      683.18      782.93     13.77 o 
   4   3   4        0.28       -0.79      3.03 o 
   5   3   4      185.70      180.48     11.09 o 
   6   3   4       23.84       26.30      8.60 o 
   7   3   4       49.58       52.07     11.09 o 
   8   3   4       45.77       32.87     16.11 o 
   9   3   4       76.09      101.25     23.01 o 
  10   3   4        2.61        5.59     16.44 o 
 -11   4   4        0.44      -14.14     11.51 o 
 -10   4   4      151.15      161.74     26.96 o 
  -9   4   4       29.01       31.23     15.45 o 
  -8   4   4      395.60      376.08     26.30 o 
  -7   4   4      111.15      137.42     21.04 o 
  -6   4   4        0.80       -5.59      7.56 o 
  -5   4   4       30.48       24.98      9.53 o 
  -4   4   4      307.95      297.19     17.75 o 
  -3   4   4     1467.90     1396.18     39.45 o 
  -2   4   4       41.47       57.53     10.19 o 
  -1   4   4      106.58       96.87      6.16 o 
   0   4   4      550.29      500.55     18.90 o 
   1   4   4      911.13      939.74     15.67 o 
   2   4   4     2562.73     2832.96     33.85 o 
   3   4   4        5.23        6.24      3.87 o 
   4   4   4       99.44      133.83     12.31 o 
   5   4   4      234.36      239.82     18.74 o 
   6   4   4       28.02        6.08      7.40 o 
   7   4   4       72.39       68.12     12.53 o 
   8   4   4        3.78       -8.22     12.16 o 
   9   4   4       27.72       20.38     16.44 o 
  10   4   4        9.60       23.01     16.44 o 
 -11   5   4       20.08       10.19     16.77 o 
 -10   5   4       36.96       43.72     18.41 o 
  -9   5   4       15.82       20.05     14.79 o 
  -8   5   4      128.43      154.51     24.00 o 
  -7   5   4       93.49       76.93     17.42 o 
  -6   5   4        2.21        0.66      8.88 o 
  -5   5   4      181.54      155.17     14.46 o 
  -4   5   4        1.07        0.99      6.57 o 
  -3   5   4      974.70     1019.11     33.53 o 
  -2   5   4      912.59      969.14     31.56 o 
  -1   5   4     2870.07     2914.00     63.12 o 
   0   5   4        0.04       -5.39      3.70 o 
   1   5   4      943.44      984.77     50.13 o 
   2   5   4       10.20        8.38      4.99 o 
   3   5   4       13.35        2.04      4.87 o 
   4   5   4       61.45       64.17     14.46 o 
   5   5   4       43.48       33.90     24.49 o 
   6   5   4        3.75       -2.25     12.33 o 
   7   5   4        3.91        6.67      9.26 o 
   8   5   4        7.92       16.77     14.14 o 
   9   5   4       27.81       28.27     17.42 o 
 -11   6   4        4.82      -19.23     12.82 o 
 -10   6   4       15.90        3.29     15.45 o 
  -9   6   4       93.53      108.16     23.01 o 
  -8   6   4        7.04       32.87     16.77 o 
  -7   6   4        0.85        3.29     11.83 o 
  -6   6   4        0.02       15.12     10.85 o 
  -5   6   4       56.74       95.34     16.44 o 
  -4   6   4      106.80      107.17     15.45 o 
  -3   6   4       46.50       66.08     12.49 o 
  -2   6   4      340.50      315.92     18.08 o 
  -1   6   4      127.08      138.40     15.78 o 
   0   6   4       26.52       20.68      6.39 o 
   1   6   4      145.18      132.68     10.19 o 
   2   6   4      164.04      156.53      9.99 o 
   3   6   4       52.25       50.85      8.95 o 
   4   6   4       24.89       48.17     14.63 o 
   5   6   4       94.55       86.71     12.78 o 
   6   6   4       71.83       68.35     12.55 o 
   7   6   4       15.11       13.86     14.30 o 
   8   6   4       64.14       60.16     19.07 o 
   9   6   4       16.55        6.25     15.45 o 
 -10   7   4       20.51       22.35     17.75 o 
  -9   7   4        0.50      -10.19     13.15 o 
  -8   7   4       45.86       87.12     21.37 o 
  -7   7   4      166.26      182.12     25.64 o 
  -6   7   4      159.77      181.80     23.67 o 
  -5   7   4       97.79      131.50     19.40 o 
  -4   7   4        8.70        9.86      9.20 o 
  -3   7   4       39.91       18.74      9.86 o 
  -2   7   4       53.64       54.57     12.16 o 
  -1   7   4       78.94       68.71     12.82 o 
   0   7   4       29.77       29.86      7.43 o 
   1   7   4       33.21       34.90      8.10 o 
   2   7   4       58.14       79.83     10.69 o 
   3   7   4      108.38      124.77     13.48 o 
   4   7   4      175.67      210.68     17.86 o 
   5   7   4        6.00        9.32      8.93 o 
   6   7   4       26.49       28.77     10.93 o 
   7   7   4        0.06       -4.05      8.70 o 
   8   7   4       18.04       18.08     16.44 o 
 -10   8   4       27.50        9.20     17.75 o 
  -9   8   4       63.67       62.13     20.05 o 
  -8   8   4       14.31        4.27     14.14 o 
  -7   8   4      258.52      243.27     22.35 o 
  -6   8   4        1.73       -4.60     10.19 o 
  -5   8   4      133.84      172.26     22.35 o 
  -4   8   4       17.46        7.89     10.52 o 
  -3   8   4       10.94       16.77     10.85 o 
  -2   8   4       49.35       57.20     13.81 o 
  -1   8   4       41.48       36.49     12.16 o 
   0   8   4      132.56      175.55     20.38 o 
   1   8   4      171.41      171.54     13.50 o 
   2   8   4      223.71      187.80     14.77 o 
   3   8   4      139.94      142.75     16.14 o 
   4   8   4       51.06       28.14     10.57 o 
   5   8   4        4.62       -0.40      8.28 o 
   6   8   4       13.23       -2.30     13.15 o 
   7   8   4       10.98        6.67     10.76 o 
  -9   9   4       10.17       41.09     20.05 o 
  -8   9   4        8.71       13.81     16.77 o 
  -7   9   4       18.98       -3.29     13.81 o 
  -6   9   4        0.53       -5.59     11.18 o 
  -5   9   4        5.39      -14.30      9.53 o 
  -4   9   4        0.00        2.30     10.19 o 
  -3   9   4       72.84       76.27     16.44 o 
  -2   9   4       99.67      122.62     19.40 o 
  -1   9   4       62.70       66.74     15.78 o 
   0   9   4      300.05      293.57     21.37 o 
   1   9   4        1.25       -0.68      6.73 o 
   2   9   4      234.65      222.99     14.73 o 
   3   9   4       31.92       39.56     10.85 o 
   4   9   4        0.90      -11.33      7.55 o 
   5   9   4       43.22       46.18     13.33 o 
   6   9   4        9.93       -0.79     12.66 o 
  -9  10   4        0.01      -13.15     14.46 o 
  -8  10   4        2.15       14.14     16.44 o 
  -7  10   4        1.91      -15.45     11.51 o 
  -6  10   4       13.08        6.57     13.48 o 
  -5  10   4       38.47       19.07     13.81 o 
  -4  10   4       40.88       49.64     16.11 o 
  -3  10   4        0.08       -7.56      8.55 o 
  -2  10   4       28.27       42.08     14.79 o 
  -1  10   4       34.81       37.81     13.48 o 
   0  10   4       38.78       68.71     16.11 o 
   1  10   4      224.21      205.14     26.96 o 
   2  10   4       11.20       12.16      9.40 o 
   3  10   4        0.23       -6.80      8.48 o 
   4  10   4       38.25       47.32     13.60 o 
   5  10   4        0.56      -12.68      8.45 o 
  -8  11   4        8.82       -7.56     12.82 o 
  -7  11   4        0.01      -12.82     13.48 o 
  -6  11   4       16.08       13.15     14.46 o 
  -5  11   4       35.47       33.20     17.09 o 
  -4  11   4        6.49       16.77     12.82 o 
  -3  11   4        0.00       -5.92     11.83 o 
  -2  11   4       12.89       10.52     12.49 o 
  -1  11   4       11.64        2.63     12.49 o 
   0  11   4       36.98       48.00     16.11 o 
   1  11   4        1.06      -10.19     11.18 o 
   2  11   4       34.91       21.37     15.45 o 
   3  11   4       14.37       15.50     11.15 o 
   4  11   4       13.58       -5.47     25.81 o 
  -6  12   4       11.64       12.49     14.46 o 
  -5  12   4        0.36       -0.66     12.82 o 
  -4  12   4       27.85       32.22     17.42 o 
  -3  12   4        3.06       -8.88     12.16 o 
  -2  12   4        4.85       -4.27     12.49 o 
  -1  12   4        5.05       -6.57     11.83 o 
   0  12   4       13.73      -10.19     11.83 o 
   1  12   4        0.49        0.99     13.15 o 
   2  12   4        0.67        1.64     14.79 o 
  -4  13   4        6.27        6.57     14.46 o 
  -3  13   4        1.94        0.66     13.48 o 
  -2  13   4        3.12      -13.81     11.83 o 
  -1  13   4        8.55       18.41     15.45 o 
   0  13   4        1.81        4.60     15.78 o 
   0 -13   5       66.09       98.62     24.98 o 
   1 -13   5       13.10        9.20     16.11 o 
   2 -13   5        5.75       -6.57     14.46 o 
   3 -13   5       30.24       57.86     21.04 o 
  -3 -12   5        3.96        8.88     17.75 o 
  -2 -12   5       21.52       -2.30     14.79 o 
  -1 -12   5        4.21        1.64     15.12 o 
   0 -12   5        5.33       -7.23     12.82 o 
   1 -12   5        7.60        5.26     14.79 o 
   2 -12   5       53.38       75.28     21.04 o 
   3 -12   5        0.42        1.31     14.79 o 
   4 -12   5        1.37      -13.49      9.73 o 
   5 -12   5       32.79       22.03     22.03 o 
   6 -12   5        2.52        6.25     23.34 o 
  -4 -11   5       41.39       83.50     25.64 o 
  -3 -11   5        7.97       -4.60     13.48 o 
  -2 -11   5        0.31      -17.75     13.15 o 
  -1 -11   5      127.07      112.43     24.33 o 
   0 -11   5       17.29       19.07     15.78 o 
   1 -11   5        6.31        0.00     12.16 o 
   2 -11   5       16.57        7.56     13.15 o 
   3 -11   5       22.52       21.53     10.69 o 
   4 -11   5       63.46       56.50     20.22 o 
   5 -11   5       78.78       85.14     23.67 o 
   6 -11   5        9.99       41.09     21.04 o 
   7 -11   5       17.70        9.20     21.37 o 
  -6 -10   5       31.23       11.18     19.07 o 
  -5 -10   5        0.19       11.83     18.74 o 
  -4 -10   5      150.81      168.32     30.57 o 
  -3 -10   5        2.04       -5.92     13.15 o 
  -2 -10   5        2.57       -6.57     12.16 o 
  -1 -10   5       96.13      163.72     26.30 o 
   0 -10   5      142.53      180.81     25.97 o 
   1 -10   5        2.02      -12.49      9.86 o 
   2 -10   5       17.40       11.17      8.19 o 
   3 -10   5        9.56       -5.06      7.96 o 
   4 -10   5       12.15       25.05     10.57 o 
   5 -10   5        0.06       -4.57      9.13 o 
   6 -10   5        0.08       -7.89     18.74 o 
   7 -10   5       41.13       52.60     25.31 o 
   8 -10   5        1.16      -15.78     20.71 o 
  -7  -9   5        1.78        4.93     18.41 o 
  -6  -9   5       34.38       41.75     18.41 o 
  -5  -9   5       15.56        7.23     18.08 o 
  -4  -9   5      230.75      250.18     25.64 o 
  -3  -9   5        0.51      -12.16     11.51 o 
  -2  -9   5      282.00      308.36     25.31 o 
  -1  -9   5       33.61       27.94     13.81 o 
   0  -9   5      449.58      424.08     26.63 o 
   1  -9   5        1.97       -6.87      5.66 o 
   2  -9   5        2.64        6.31      6.96 o 
   3  -9   5       14.21       15.12      8.60 o 
   4  -9   5        2.61       -5.70      7.85 o 
   5  -9   5       72.38       64.36     21.20 o 
   6  -9   5        0.52        6.90     17.42 o 
   7  -9   5        0.86      -12.49     17.09 o 
   8  -9   5        2.56       -1.97     20.38 o 
   9  -9   5        2.22      -13.81     20.38 o 
  -8  -8   5        2.25      -10.85     15.78 o 
  -7  -8   5       43.68       14.46     17.75 o 
  -6  -8   5        6.93       -2.30     13.81 o 
  -5  -8   5       48.71       30.90     17.75 o 
  -4  -8   5      238.44      256.09     24.66 o 
  -3  -8   5        0.70       -6.25      9.53 o 
  -2  -8   5      501.70      517.44     30.57 o 
  -1  -8   5       58.41       64.43     16.11 o 
   0  -8   5        3.60       -0.99      5.52 o 
   1  -8   5       67.14       69.80     11.67 o 
   2  -8   5       45.45       45.02     13.15 o 
   3  -8   5        0.01       -3.80      6.00 o 
   4  -8   5       77.12       85.62     12.45 o 
   5  -8   5       39.17       25.78     18.25 o 
   6  -8   5       14.74       13.15     19.40 o 
   7  -8   5       70.83       58.19     23.01 o 
   8  -8   5        3.58      -20.38     18.41 o 
   9  -8   5        8.39       17.09     23.34 o 
  -8  -7   5        7.68        4.27     15.45 o 
  -7  -7   5        5.41        2.30     15.45 o 
  -6  -7   5      126.95       76.27     22.03 o 
  -5  -7   5      129.95      122.83     14.38 o 
  -4  -7   5       39.29       43.72     15.45 o 
  -3  -7   5        0.17       -4.60      9.20 o 
  -2  -7   5       27.10       21.04     12.49 o 
  -1  -7   5       56.80       53.26     13.81 o 
   0  -7   5       88.47       99.38     13.48 o 
   1  -7   5        4.97        6.97      6.08 o 
   2  -7   5      405.23      386.72     14.73 o 
   3  -7   5        0.01       -4.69      5.05 o 
   4  -7   5       16.72       12.47      7.17 o 
   5  -7   5       43.77       36.06     14.46 o 
   6  -7   5      106.67       69.69     24.66 o 
   7  -7   5      107.90      112.76     26.96 o 
   8  -7   5        7.64       10.52     17.42 o 
   9  -7   5       22.05       -5.92     18.41 o 
  10  -7   5       27.55       25.97     24.98 o 
  -9  -6   5        1.67       -4.60     15.78 o 
  -8  -6   5        4.59        3.62     15.78 o 
  -7  -6   5        8.42        1.31     13.15 o 
  -6  -6   5      126.51      172.92     27.29 o 
  -5  -6   5       35.50       28.27      9.04 o 
  -4  -6   5        9.10        7.01      7.07 o 
  -3  -6   5        7.52        0.99      9.20 o 
  -2  -6   5       37.61       39.38      6.56 o 
  -1  -6   5       80.75       85.91      9.08 o 
   0  -6   5        2.54        4.04      4.68 o 
   1  -6   5      356.37      357.58     13.24 o 
   2  -6   5       46.61       50.22      7.76 o 
   3  -6   5       11.79       12.56      5.83 o 
   4  -6   5       11.04       10.02      6.12 o 
   5  -6   5      125.83      123.13     10.03 o 
   6  -6   5       53.76       37.81     16.11 o 
   7  -6   5       47.91        9.20     15.12 o 
   8  -6   5       49.11       42.08     19.07 o 
   9  -6   5        6.87       -1.64     16.77 o 
  10  -6   5        0.02      -24.66     17.42 o 
  -9  -5   5       12.97        5.26     16.77 o 
  -8  -5   5       35.91       26.63     18.41 o 
  -7  -5   5      125.33      167.00     27.61 o 
  -6  -5   5        9.53       12.82     13.15 o 
  -5  -5   5       60.83       74.95     10.50 o 
  -4  -5   5       21.55       14.30      4.65 o 
  -3  -5   5       14.63       12.36      4.92 o 
  -2  -5   5      864.60      910.22     20.51 o 
  -1  -5   5       92.05       91.09      7.06 o 
   0  -5   5        6.07        2.72      6.74 o 
   1  -5   5     1496.65     1640.89     29.86 o 
   2  -5   5      161.02      127.89      7.81 o 
   3  -5   5      321.72      319.71     20.05 o 
   4  -5   5      295.34      306.79     12.10 o 
   5  -5   5       98.11       91.81      8.07 o 
   6  -5   5       17.71        7.56     11.18 o 
   7  -5   5        8.55        9.53     13.81 o 
   8  -5   5        2.66        9.86     14.79 o 
   9  -5   5       10.78       20.05     18.08 o 
  10  -5   5        0.02        1.31     18.41 o 
 -10  -4   5       39.62       38.13     19.07 o 
  -9  -4   5       14.07        9.86     16.44 o 
  -8  -4   5      199.06      192.64     29.59 o 
  -7  -4   5      184.48      265.30     31.56 o 
  -6  -4   5       36.90       43.73      8.64 o 
  -5  -4   5       34.44       40.03     18.74 o 
  -4  -4   5      900.00      979.58     18.38 o 
  -3  -4   5      757.86      764.73     22.02 o 
  -2  -4   5       69.03       80.18      6.34 o 
  -1  -4   5      147.57      153.58      7.58 o 
   0  -4   5       80.12       85.46     19.56 o 
   1  -4   5      618.59      613.84     15.19 o 
   2  -4   5       40.87       41.91      6.25 o 
   3  -4   5       89.96      106.49     14.14 o 
   4  -4   5       46.86       65.24      7.22 o 
   5  -4   5       10.20        9.66      5.37 o 
   6  -4   5       69.65       84.49     17.75 o 
   7  -4   5        4.89        3.94     12.49 o 
   8  -4   5        5.81        0.33     12.49 o 
   9  -4   5        0.01      -17.09     14.46 o 
  10  -4   5        0.39        8.22     17.09 o 
  11  -4   5        3.07       30.90     21.37 o 
 -10  -3   5        1.29      -19.40     13.81 o 
  -8  -3   5        0.06        0.66     12.49 o 
  -7  -3   5       53.21       12.16     14.14 o 
  -6  -3   5       68.33       73.84     16.93 o 
  -5  -3   5      107.79      106.12      9.86 o 
  -4  -3   5      395.83      417.30     10.89 o 
  -3  -3   5       62.41       68.96      7.22 o 
  -2  -3   5     3338.71     3416.83     48.98 o 
  -1  -3   5        2.45       -3.45      2.32 o 
   0  -3   5      347.91      372.80     10.69 o 
   1  -3   5       87.03      104.40      5.52 o 
   2  -3   5        4.91        2.96      2.83 o 
   3  -3   5      688.52      707.48     25.97 o 
   4  -3   5      104.48       91.58     14.14 o 
   5  -3   5     1167.64     1150.45     22.92 o 
   6  -3   5        9.67       20.05     11.83 o 
   7  -3   5        2.70        5.26     12.49 o 
   8  -3   5      211.62      211.71     27.94 o 
   9  -3   5       23.36        5.26     16.11 o 
  10  -3   5       29.25       27.61     19.40 o 
  11  -3   5       28.25       49.31     24.33 o 
 -11  -2   5       31.83       11.83     21.04 o 
 -10  -2   5        1.50      -21.20     14.14 o 
  -9  -2   5      247.48      284.04     35.18 o 
  -8  -2   5      101.57      129.20     23.67 o 
  -7  -2   5       13.10        1.64     11.18 o 
  -6  -2   5       36.92       38.53     17.92 o 
  -5  -2   5        1.20        6.38      4.42 o 
  -4  -2   5       90.87       97.40      5.93 o 
  -3  -2   5      271.53      259.70      7.98 o 
  -2  -2   5      493.14      477.20     13.10 o 
  -1  -2   5        9.74       12.49      3.46 o 
   0  -2   5        1.81       -2.30      2.32 o 
   1  -2   5     1735.11     1744.64     26.02 o 
   2  -2   5        1.38        1.13      3.62 o 
   3  -2   5      554.67      565.44     15.12 o 
   4  -2   5      160.20      161.84      6.90 o 
   5  -2   5      841.44      914.31     19.34 o 
   6  -2   5       26.46       37.48     13.48 o 
   7  -2   5        2.93        3.29     10.52 o 
   8  -2   5       37.32       33.20     16.11 o 
   9  -2   5        2.86        0.99     12.82 o 
  10  -2   5        2.16       -8.55     16.11 o 
 -11  -1   5        0.16      -14.79     15.45 o 
 -10  -1   5       41.90       31.23     18.41 o 
  -9  -1   5        7.08       10.85     14.46 o 
  -8  -1   5      162.59      198.56     27.29 o 
  -7  -1   5       26.28       27.64     16.93 o 
  -6  -1   5        0.16        1.22      5.59 o 
  -5  -1   5      229.68      230.48     24.33 o 
  -4  -1   5     1314.55     1327.48     20.54 o 
  -3  -1   5     1301.52     1398.33     19.25 o 
  -2  -1   5       60.85       70.57      6.74 o 
  -1  -1   5    10741.00    10567.89    123.54 o 
   0  -1   5       64.35       56.27      4.56 o 
   1  -1   5      663.13      668.74     11.90 o 
   2  -1   5      970.99      930.02     26.63 o 
   3  -1   5      258.07      247.22     13.81 o 
   4  -1   5     2063.00     2218.21     24.07 o 
   5  -1   5        2.50       -3.62      6.25 o 
   6  -1   5      637.90      657.16     29.59 o 
   7  -1   5       28.01       49.31     15.12 o 
   8  -1   5       26.86       57.53     17.09 o 
   9  -1   5        0.89       -1.31     14.14 o 
  11  -1   5        0.16        7.56     16.11 o 
 -11   0   5        0.67      -12.82     16.11 o 
 -10   0   5        1.44       -8.55     11.83 o 
  -9   0   5       15.13      -17.26     11.51 o 
  -8   0   5       57.06       72.65     21.37 o 
  -7   0   5       60.96       68.05     16.11 o 
  -6   0   5       46.35       43.07     12.82 o 
  -5   0   5      372.47      334.66     21.04 o 
  -4   0   5     1369.00     1379.71     29.17 o 
  -3   0   5        6.63        2.74      3.70 o 
  -2   0   5      342.28      365.81     11.38 o 
  -1   0   5     3280.11     3309.90     35.34 o 
   0   0   5      427.16      413.52     12.82 o 
   1   0   5     1704.48     1735.01     23.99 o 
   2   0   5      293.67      305.08     13.15 o 
   3   0   5      106.09       98.60      4.68 o 
   4   0   5       56.42       72.97     17.92 o 
   5   0   5      689.72      715.60     43.39 o 
   6   0   5       97.43      115.34     17.26 o 
   7   0   5       15.40       17.75     10.52 o 
   8   0   5      138.21      196.59     18.74 o 
   9   0   5        3.08        6.57     12.82 o 
  10   0   5       27.61       17.09     16.77 o 
  11   0   5       25.27       39.45     20.38 o 
 -11   1   5        0.67       -7.56     18.08 o 
 -10   1   5        0.00       -3.29     13.81 o 
  -9   1   5        1.05      -14.79     11.83 o 
  -8   1   5       52.29       37.81     15.78 o 
  -7   1   5       98.79       99.61     19.07 o 
  -6   1   5      871.48      917.53     38.13 o 
  -5   1   5     1650.77     1862.01     53.59 o 
  -4   1   5     2014.40     2018.82     53.26 o 
  -3   1   5       99.49       93.36     16.77 o 
  -2   1   5     2882.27     2764.22     41.48 o 
  -1   1   5     7704.72     7602.44     65.67 o 
   0   1   5      129.62      123.11      4.41 o 
   1   1   5     2094.86     2126.92     24.67 o 
   2   1   5       82.29       86.39      3.73 o 
   3   1   5      282.71      256.67      7.84 o 
   4   1   5     1268.47     1265.35     20.18 o 
   5   1   5      156.60      161.53      7.51 o 
   6   1   5       27.97       21.54      5.81 o 
   7   1   5      868.73      886.71     56.71 o 
   8   1   5       95.32      125.91     22.68 o 
   9   1   5       19.31        8.22     14.46 o 
  10   1   5        3.58        8.22     13.81 o 
 -11   2   5        1.41       -7.86      7.25 o 
 -10   2   5        2.72        0.15      7.89 o 
  -9   2   5        9.70       -5.93      7.40 o 
  -5   2   5       21.63       14.19      5.52 o 
  -4   2   5      390.44      379.21     13.06 o 
  -3   2   5      544.37      563.02     18.26 o 
  -2   2   5       43.61       38.40      8.55 o 
  -1   2   5      943.93      859.64     15.66 o 
   0   2   5      137.25      137.98      5.60 o 
   1   2   5       19.12       25.44      3.31 o 
   2   2   5       68.93       60.87      4.20 o 
   3   2   5      688.04      712.33     13.17 o 
   4   2   5      573.02      607.73     12.99 o 
   5   2   5      125.12      114.74      9.38 o 
   6   2   5       79.10       94.43      8.61 o 
   7   2   5      214.69      270.23     29.59 o 
   8   2   5        7.57       20.05     14.46 o 
   9   2   5      218.77      197.58     28.27 o 
  10   2   5        3.04      -17.75     11.83 o 
 -11   3   5       14.76       16.33      9.73 o 
 -10   3   5       19.66       19.78     12.00 o 
  -9   3   5        0.00       -2.66      8.88 o 
  -8   3   5       89.05      136.72     14.79 o 
  -7   3   5        6.44       -1.31      6.07 o 
  -6   3   5       29.51       20.74      6.78 o 
  -5   3   5       60.40       76.57      9.26 o 
  -4   3   5        0.82       -6.25      5.26 o 
  -3   3   5      425.03      403.37     19.40 o 
  -2   3   5       57.13       65.01      7.40 o 
  -1   3   5      217.29      210.39      6.87 o 
   0   3   5      193.32      199.87      9.61 o 
   1   3   5      374.46      403.70      9.61 o 
   2   3   5       27.51       43.58      6.86 o 
   3   3   5       10.39       23.85      4.17 o 
   4   3   5       20.34       17.27      4.46 o 
   5   3   5        6.72       -0.49      5.21 o 
   6   3   5       42.72       40.06      9.40 o 
   7   3   5       80.21      143.99     23.34 o 
   8   3   5        8.04        4.60     13.15 o 
   9   3   5       37.60       19.07     16.11 o 
  10   3   5        5.03        7.56     15.78 o 
 -11   4   5       10.01       21.04     17.09 o 
 -10   4   5       18.19        1.97     13.81 o 
  -9   4   5       80.69       75.61     19.72 o 
  -8   4   5       19.42       22.03     13.81 o 
  -7   4   5        0.37      -11.83      7.89 o 
  -6   4   5       18.92       17.75     11.18 o 
  -5   4   5       82.17       59.83     13.15 o 
  -4   4   5      165.39      151.55     13.48 o 
  -3   4   5        0.69        2.30      5.92 o 
  -2   4   5       95.62      103.23     12.82 o 
  -1   4   5       10.92        4.90      3.03 o 
   0   4   5      817.86      844.44     16.95 o 
   1   4   5     2519.08     2603.17     32.38 o 
   2   4   5      159.18      170.91      7.06 o 
   3   4   5      362.38      378.69      9.66 o 
   4   4   5       41.22       31.17     12.49 o 
   5   4   5      389.63      408.72     16.99 o 
   6   4   5       10.31        5.26      7.49 o 
   7   4   5       88.61      119.33     23.01 o 
   8   4   5        8.39       -8.88     12.82 o 
   9   4   5       10.80       -5.92     13.48 o 
 -11   5   5        1.73       -4.93     15.78 o 
 -10   5   5        0.19       -6.90     12.49 o 
  -9   5   5       35.72       50.96     19.07 o 
  -8   5   5       18.51       16.44     13.48 o 
  -7   5   5        2.15       -0.33     10.85 o 
  -6   5   5       11.24       20.05     10.52 o 
  -5   5   5       43.85       44.71     12.82 o 
  -4   5   5        0.53        0.99      6.90 o 
  -3   5   5       76.46       94.02     13.81 o 
  -2   5   5      127.87      121.31     11.51 o 
  -1   5   5     1978.06     1954.77     34.75 o 
   0   5   5      180.61      180.66      9.50 o 
   1   5   5     1576.34     1577.87     23.74 o 
   2   5   5       34.15       46.99      7.75 o 
   3   5   5      181.04      168.63     16.77 o 
   4   5   5        2.65       -6.66      5.45 o 
   5   5   5      136.43      162.97     15.10 o 
   6   5   5        2.46        1.52      7.72 o 
   7   5   5        7.94        5.59     12.49 o 
   8   5   5       41.30       21.70     16.77 o 
   9   5   5       21.15        8.22     15.45 o 
 -11   6   5        2.35      -16.44     15.45 o 
 -10   6   5        1.56       14.46     16.77 o 
  -9   6   5      120.00      124.59     25.31 o 
  -8   6   5       53.12       75.94     19.40 o 
  -7   6   5      504.92      489.83     29.59 o 
  -6   6   5       79.13      113.42     19.07 o 
  -5   6   5      154.22      147.28     20.05 o 
  -4   6   5       14.08       14.14      9.53 o 
  -3   6   5        0.02        3.94      6.90 o 
  -2   6   5      233.12      259.38     17.09 o 
  -1   6   5     1889.20     1822.56     48.33 o 
   0   6   5       43.88       28.58      7.09 o 
   1   6   5      297.20      290.45     12.92 o 
   2   6   5      161.12      164.55     10.20 o 
   3   6   5        7.78        5.36      5.69 o 
   4   6   5       14.31       22.45      8.55 o 
   5   6   5      144.63      170.97     16.38 o 
   6   6   5       17.24       -3.25      8.19 o 
   7   6   5      209.51      264.58     22.05 o 
   8   6   5       34.19       51.61     18.74 o 
 -10   7   5        3.00      -12.82     14.79 o 
  -9   7   5      119.15      200.53     30.24 o 
  -8   7   5       30.47       41.75     17.42 o 
  -7   7   5      192.41      261.02     29.92 o 
  -6   7   5        8.40       16.11     11.83 o 
  -5   7   5      741.45      701.54     32.55 o 
  -4   7   5        0.83       -0.99      8.55 o 
  -3   7   5      247.34      217.96     17.42 o 
  -2   7   5       47.77       56.54     12.49 o 
  -1   7   5      520.87      530.92     25.31 o 
   0   7   5      803.90      831.61     23.19 o 
   1   7   5       41.71       42.93      8.25 o 
   2   7   5       78.39       96.93     14.14 o 
   3   7   5       93.97       77.63     17.75 o 
   4   7   5        5.25        5.06      7.53 o 
   5   7   5       56.99       40.93     10.93 o 
   6   7   5        4.90       -0.99      8.56 o 
   7   7   5        4.10        5.19     10.30 o 
   8   7   5       53.39       36.82     17.75 o 
 -10   8   5       17.34       -1.31     17.42 o 
  -9   8   5       56.72       90.08     23.34 o 
  -8   8   5      152.73      195.60     27.61 o 
  -7   8   5       60.97       69.37     19.40 o 
  -6   8   5       79.48      115.06     21.37 o 
  -5   8   5       82.91       77.58     17.75 o 
  -4   8   5       96.65      124.27     18.74 o 
  -3   8   5       70.32       70.02     15.12 o 
  -2   8   5       79.55       75.61     15.45 o 
  -1   8   5        9.90       13.81     11.18 o 
   0   8   5      672.72      635.98     21.56 o 
   1   8   5      214.89      211.87     13.43 o 
   2   8   5      141.52      139.94     14.99 o 
   3   8   5       11.25       10.35      8.59 o 
   4   8   5       15.22        8.03      8.28 o 
   5   8   5        0.31      -11.68      7.78 o 
   6   8   5        3.86        4.27     10.56 o 
   7   8   5        0.29       -1.64     12.82 o 
  -9   9   5        0.87       -8.22     13.15 o 
  -8   9   5        0.05      -17.26     11.51 o 
  -7   9   5       37.27       19.07     16.11 o 
  -6   9   5       75.75       72.98     19.07 o 
  -5   9   5       21.22       22.35     13.81 o 
  -4   9   5       57.50       37.48     14.46 o 
  -3   9   5       22.64       -1.64      9.86 o 
  -2   9   5        2.40       -1.97      9.20 o 
  -1   9   5      187.17      189.03     17.75 o 
   0   9   5        7.50        0.99     10.85 o 
   1   9   5      436.20      427.27     19.38 o 
   2   9   5        5.39        4.91      9.06 o 
   3   9   5       23.21       32.09     16.60 o 
   4   9   5       69.06       51.85     15.45 o 
   5   9   5       10.62        7.54     10.48 o 
   6   9   5        3.01        0.28      9.95 o 
  -9  10   5        2.18      -10.19     16.11 o 
  -8  10   5        5.29      -10.52     13.48 o 
  -7  10   5       10.39        5.59     15.45 o 
  -6  10   5        1.28      -13.81      9.20 o 
  -5  10   5       10.52        6.25     12.49 o 
  -4  10   5      140.06      116.05     21.37 o 
  -3  10   5        0.00        0.33     11.51 o 
  -2  10   5       15.24        0.99     11.83 o 
  -1  10   5        4.60        8.22     11.83 o 
   0  10   5       21.25       22.35     13.81 o 
   1  10   5        0.00       -4.27     10.52 o 
   2  10   5       10.03        5.84      9.53 o 
   3  10   5       63.55       65.47     13.33 o 
   4  10   5       14.13        8.45     10.56 o 
   5  10   5        0.09        3.13     18.57 o 
  -8  11   5        8.12       -1.64     15.45 o 
  -7  11   5        0.15       -2.63     12.82 o 
  -6  11   5       26.22       28.93     16.11 o 
  -5  11   5        0.01       -5.59     12.16 o 
  -4  11   5        1.38      -14.46     11.51 o 
  -3  11   5       19.36       24.66     14.79 o 
  -2  11   5       17.97       13.15     13.81 o 
  -1  11   5       14.06        1.64     11.83 o 
   0  11   5        7.73       -6.90     11.83 o 
   1  11   5       43.72       22.35     14.79 o 
   2  11   5        0.29        0.99     13.15 o 
   3  11   5        0.08       -5.64      9.75 o 
   4  11   5       11.71        0.49     11.27 o 
  -6  12   5        4.84       -7.56     14.14 o 
  -5  12   5       18.93       10.52     14.14 o 
  -4  12   5        5.16       -8.55     13.81 o 
  -3  12   5        0.42       -8.88     11.51 o 
  -2  12   5        0.08       12.82     14.46 o 
  -1  12   5        0.02       -5.26     11.51 o 
   0  12   5       17.99        9.53     15.12 o 
   1  12   5        1.58       -8.88     13.81 o 
   2  12   5        1.25      -13.15     13.15 o 
  -3  13   5       10.46       16.11     15.45 o 
  -2  13   5        2.63      -10.85     13.15 o 
  -1  13   5        0.02       -0.33     13.81 o 
   1 -13   6        1.93        7.56     16.77 o 
   2 -13   6        7.25       -3.29     15.12 o 
  -2 -12   6       29.20       58.85     21.37 o 
  -1 -12   6       56.25       62.46     21.37 o 
   0 -12   6        4.92       -0.99     14.14 o 
   1 -12   6        1.50        2.96     14.14 o 
   2 -12   6        9.48       23.67     15.45 o 
   3 -12   6        3.18       -5.59     13.81 o 
   4 -12   6        1.64      -10.52     16.11 o 
   5 -12   6        0.86       -4.93     19.40 o 
  -4 -11   6       14.85        8.22     17.42 o 
  -3 -11   6        4.08       -3.29     15.45 o 
  -2 -11   6        1.36       -3.29     15.12 o 
  -1 -11   6       21.38       37.48     19.07 o 
   0 -11   6        0.29        0.99     12.82 o 
   1 -11   6        0.86       -2.30     12.49 o 
   2 -11   6       58.27       44.05     17.09 o 
   3 -11   6       52.91       78.63     13.99 o 
   4 -11   6       16.67       18.98     11.28 o 
   5 -11   6        0.01       -9.20     17.75 o 
   6 -11   6        1.11        3.62     21.37 o 
   7 -11   6        0.76       11.83     20.38 o 
  -5 -10   6       21.49        6.57     19.07 o 
  -4 -10   6       12.31       15.45     17.42 o 
  -3 -10   6       48.03       88.76     24.33 o 
  -2 -10   6        0.07      -10.52     12.49 o 
  -1 -10   6        3.18        5.59     14.79 o 
   0 -10   6       19.44       27.94     15.12 o 
   1 -10   6       39.39       59.17     16.11 o 
   2 -10   6       34.10       27.49     10.68 o 
   3 -10   6       25.44       45.03     10.76 o 
   4 -10   6      115.72      159.22     38.96 o 
   5 -10   6        7.25        5.26     16.44 o 
   6 -10   6       11.03      -14.14     17.09 o 
   7 -10   6        3.15      -13.48     19.40 o 
   8 -10   6        5.89      -11.83     22.03 o 
  -7  -9   6       12.03       11.18     20.71 o 
  -6  -9   6       39.94       76.60     24.66 o 
  -5  -9   6       14.76        7.89     16.44 o 
  -4  -9   6      217.77      271.21     35.18 o 
  -3  -9   6       30.65       17.42     16.77 o 
  -2  -9   6      156.43      220.92     29.26 o 
  -1  -9   6      367.33      360.96     26.96 o 
   0  -9   6        4.35       -3.29     11.18 o 
   1  -9   6      163.61      162.67     28.27 o 
   2  -9   6       11.00       12.37      8.10 o 
   3  -9   6      102.99       93.20     23.34 o 
   4  -9   6       33.75       25.32      9.71 o 
   5  -9   6       67.61      104.54     23.34 o 
   6  -9   6       16.30       -6.57     17.42 o 
   7  -9   6        1.34      -16.11     16.11 o 
   8  -9   6        3.78      -12.16     20.38 o 
   9  -9   6        0.42        3.62     21.37 o 
  -7  -8   6        1.87      -14.46     15.45 o 
  -6  -8   6        0.99        5.59     17.75 o 
  -5  -8   6       67.34      101.58     24.33 o 
  -4  -8   6      144.59      158.46     26.63 o 
  -3  -8   6      241.01      247.22     23.34 o 
  -2  -8   6        5.13       -1.97     11.51 o 
  -1  -8   6      451.32      481.28     28.60 o 
   0  -8   6        3.44       -2.60      5.99 o 
   1  -8   6      124.82      153.31     34.19 o 
   2  -8   6        0.47       -1.45      6.16 o 
   3  -8   6       27.20        9.88     12.00 o 
   4  -8   6        5.57        7.09      8.57 o 
   5  -8   6       37.99       43.07     19.40 o 
   6  -8   6      147.71      237.03     33.20 o 
   7  -8   6       43.58       73.31     23.01 o 
   8  -8   6        0.04      -17.75     18.74 o 
   9  -8   6        3.58      -12.49     19.07 o 
  -8  -7   6        0.00      -11.18     16.44 o 
  -7  -7   6        0.00       -2.96     14.14 o 
  -6  -7   6       38.40        8.88     15.45 o 
  -5  -7   6      236.20      233.74     30.90 o 
  -4  -7   6       34.00       23.34     14.79 o 
  -3  -7   6       45.98       32.22     14.14 o 
  -2  -7   6       13.32        4.91      6.25 o 
  -1  -7   6      174.43      167.97     14.79 o 
   0  -7   6       43.05       51.53      8.13 o 
   1  -7   6      152.61      153.67     10.00 o 
   2  -7   6        1.49       -1.67      5.29 o 
   3  -7   6        3.03       -1.00      5.84 o 
   4  -7   6        2.86       -7.63      7.40 o 
   5  -7   6      505.19      412.90     29.59 o 
   6  -7   6      323.71      320.86     29.26 o 
   7  -7   6      109.58      158.78     29.26 o 
   8  -7   6       36.57       22.35     18.41 o 
   9  -7   6       15.95       16.44     19.40 o 
  10  -7   6        2.60        0.00     18.74 o 
  -9  -6   6        8.11       -8.22     18.41 o 
  -8  -6   6       19.79        5.59     15.12 o 
  -7  -6   6        0.75       -8.55     13.81 o 
  -6  -6   6        1.36       -7.23     11.83 o 
  -5  -6   6        0.81       -0.33     11.83 o 
  -4  -6   6       28.51       22.35     12.82 o 
  -3  -6   6        4.84       -0.15      6.41 o 
  -2  -6   6       11.70       14.17      5.66 o 
  -1  -6   6       76.34       87.15      9.23 o 
   0  -6   6     1145.03     1149.68     25.46 o 
   1  -6   6        0.51       -0.17      5.23 o 
   2  -6   6       12.27       19.61      5.90 o 
   3  -6   6        0.80       -3.43      4.73 o 
   4  -6   6      387.33      380.68     14.35 o 
   5  -6   6       52.93       76.60     18.41 o 
   6  -6   6      175.92      147.28     25.64 o 
   7  -6   6       43.72       38.79     18.74 o 
   8  -6   6        0.14        6.57     15.45 o 
   9  -6   6        9.51        9.53     18.74 o 
  10  -6   6        0.52        2.96     19.40 o 
  -9  -5   6        0.47       -6.90     14.46 o 
  -8  -5   6       81.59       77.58     22.68 o 
  -7  -5   6       30.61       22.68     15.78 o 
  -6  -5   6       21.00        8.88     12.49 o 
  -5  -5   6       31.91       25.95     11.01 o 
  -4  -5   6       42.69       35.64      5.62 o 
  -3  -5   6      126.46      116.08     12.66 o 
  -2  -5   6        6.88        5.69      5.10 o 
  -1  -5   6      115.47      126.25     11.51 o 
   0  -5   6     2626.51     2714.26     75.12 o 
   1  -5   6      113.81      118.10      9.53 o 
   2  -5   6      106.91      110.53     10.36 o 
   3  -5   6       21.75       32.97     13.31 o 
   4  -5   6        2.42       -1.93      4.23 o 
   5  -5   6        0.35       -3.62      9.20 o 
   6  -5   6       57.80       35.18     15.78 o 
   7  -5   6       51.57       48.98     17.75 o 
   8  -5   6      128.43      164.04     27.61 o 
   9  -5   6       48.57       44.05     20.71 o 
  10  -5   6       16.66       46.35     21.70 o 
 -10  -4   6       18.09        9.86     17.75 o 
  -9  -4   6        6.95       -4.60     14.79 o 
  -8  -4   6        1.02       -4.60     13.48 o 
  -7  -4   6      188.57      150.89     25.64 o 
  -6  -4   6        1.35      -14.30      9.53 o 
  -5  -4   6       10.98        1.92      4.82 o 
  -4  -4   6        9.89        4.45      4.30 o 
  -3  -4   6      990.56     1011.54     23.06 o 
  -2  -4   6        0.72       -6.66      4.44 o 
  -1  -4   6      347.20      350.10     11.98 o 
   0  -4   6        0.45       -4.44      3.36 o 
   1  -4   6      497.89      530.22     24.00 o 
   2  -4   6      283.00      314.68     10.73 o 
   3  -4   6      122.33      115.81      8.22 o 
   4  -4   6       28.76       28.73      5.62 o 
   5  -4   6      107.91      123.61     19.40 o 
   6  -4   6       17.78       19.07     12.16 o 
   7  -4   6       13.52       21.04     13.48 o 
   8  -4   6        6.97       -6.25     12.82 o 
   9  -4   6        0.79        5.26     16.11 o 
  10  -4   6       14.71       35.50     21.70 o 
 -10  -3   6       36.90        6.57     17.42 o 
  -9  -3   6        3.38       -2.63     14.46 o 
  -8  -3   6       68.02       81.53     21.04 o 
  -7  -3   6       15.86        8.22     12.49 o 
  -6  -3   6        1.83      -12.33      8.22 o 
  -5  -3   6       23.67       16.54      7.18 o 
  -4  -3   6        1.03       -3.08      3.10 o 
  -3  -3   6        5.11        3.57      6.08 o 
  -2  -3   6      275.78      300.47     10.98 o 
  -1  -3   6      302.52      298.35     23.83 o 
   0  -3   6     1289.48     1414.60     25.11 o 
   1  -3   6      214.84      198.55     12.00 o 
   2  -3   6       63.55       83.71     12.66 o 
   3  -3   6      223.89      219.32     23.18 o 
   4  -3   6       97.33      108.09     10.36 o 
   5  -3   6       37.34       57.53     13.81 o 
   6  -3   6       44.99       54.90     15.12 o 
   7  -3   6       45.51       44.38     15.45 o 
   8  -3   6      264.85      222.89     22.35 o 
   9  -3   6        0.23       -1.64     15.12 o 
  10  -3   6       10.93      -17.09     16.44 o 
  11  -3   6        0.00      -15.78     16.77 o 
 -11  -2   6        3.71      -10.19     16.44 o 
 -10  -2   6       19.70       25.97     18.74 o 
  -9  -2   6       10.92       18.41     16.44 o 
  -8  -2   6      229.96      307.05     34.19 o 
  -7  -2   6      183.86      195.93     25.97 o 
  -6  -2   6       19.76        4.60      9.86 o 
  -5  -2   6       36.27       45.75     12.77 o 
  -4  -2   6        1.87       11.43      5.46 o 
  -3  -2   6     1109.79     1209.66     18.13 o 
  -2  -2   6        2.68        0.77      3.39 o 
  -1  -2   6     1068.20     1140.39     34.03 o 
   0  -2   6     3484.48     3495.25     47.63 o 
   1  -2   6       57.68       57.83      7.23 o 
   2  -2   6       11.23       12.00      2.67 o 
   3  -2   6       74.02      104.54     13.48 o 
   4  -2   6       42.22       52.06      9.04 o 
   5  -2   6      521.95      493.12     24.98 o 
   6  -2   6       47.42       66.08     14.79 o 
   7  -2   6        0.01       -8.22      8.88 o 
   8  -2   6       39.01       57.53     17.42 o 
   9  -2   6       41.28       84.49     22.35 o 
  10  -2   6        2.51        0.66     16.11 o 
 -11  -1   6        0.67      -23.67     15.78 o 
 -10  -1   6        0.32      -12.16     16.11 o 
  -9  -1   6        0.10        2.63     14.46 o 
  -8  -1   6       14.72       -8.22     11.83 o 
  -7  -1   6       44.03       55.56     15.45 o 
  -6  -1   6       35.91       42.22     11.67 o 
  -5  -1   6        0.01       -3.96      2.94 o 
  -4  -1   6      463.93      463.05     10.28 o 
  -3  -1   6        5.05        5.99      2.03 o 
  -2  -1   6     1990.70     2001.17     33.22 o 
  -1  -1   6      415.04      394.44     15.45 o 
   0  -1   6     7432.01     7396.90     88.85 o 
   1  -1   6      532.17      496.40     12.82 o 
   2  -1   6      844.18      864.60     26.30 o 
   3  -1   6      298.31      328.09     16.44 o 
   4  -1   6      564.85      580.68     16.27 o 
   5  -1   6      106.49       97.87      8.88 o 
   6  -1   6        0.43        3.62      9.86 o 
   7  -1   6       27.70       27.29     13.15 o 
   8  -1   6        2.61        1.97     12.49 o 
   9  -1   6       18.11       41.75     16.77 o 
  11  -1   6       55.17       53.91     22.03 o 
 -11   0   6        0.18        0.33     14.79 o 
 -10   0   6        0.02      -15.78     13.15 o 
  -9   0   6       14.56       10.85     14.79 o 
  -8   0   6        9.43        8.88     14.46 o 
  -7   0   6        9.87        6.25     10.19 o 
  -6   0   6       22.71       22.68     11.51 o 
  -5   0   6      507.09      473.06     25.31 o 
  -4   0   6       22.39       23.45     11.01 o 
  -3   0   6      633.65      626.15     17.43 o 
  -2   0   6     1265.24     1241.93     24.17 o 
  -1   0   6     8608.39     8821.99    100.14 o 
   0   0   6     2768.64     2623.06     53.59 o 
   1   0   6       10.12       14.34      2.79 o 
   2   0   6       21.06       21.08      3.12 o 
   3   0   6      166.53      176.20      6.57 o 
   4   0   6       42.25       63.07      8.05 o 
   5   0   6        3.46       -1.63      3.70 o 
   6   0   6      160.84      167.00     19.07 o 
   7   0   6        0.31        7.23     10.85 o 
   8   0   6       67.51      129.20     20.71 o 
   9   0   6        0.62      -11.18     12.49 o 
  10   0   6        0.03       -1.64     12.82 o 
 -11   1   6       12.20       22.03     20.05 o 
 -10   1   6       13.02        4.27     17.42 o 
  -9   1   6       13.30      -16.27     10.85 o 
  -8   1   6        4.47       13.81     13.15 o 
  -7   1   6       57.45       48.33     15.78 o 
  -6   1   6      644.93      692.99     33.53 o 
  -5   1   6      110.18      150.57     19.07 o 
  -4   1   6      510.32      558.42     20.05 o 
  -3   1   6       57.05       52.82      7.32 o 
  -2   1   6      445.14      419.15     18.74 o 
  -1   1   6       18.84       30.12      6.55 o 
   0   1   6     3014.06     2825.11     36.21 o 
   1   1   6      521.59      536.23      9.84 o 
   2   1   6      207.47      210.12      5.97 o 
   3   1   6     1511.33     1582.82     21.84 o 
   4   1   6        6.54        5.71      3.53 o 
   5   1   6       75.83       83.59      7.24 o 
   6   1   6      125.62      122.46     10.45 o 
   7   1   6       26.34       51.98     14.30 o 
   8   1   6       10.03       18.08     14.79 o 
   9   1   6        5.79        3.62     14.46 o 
  10   1   6       31.23       45.37     18.74 o 
 -11   2   6        2.41        7.36      8.75 o 
 -10   2   6       15.71        7.86      8.92 o 
  -9   2   6        0.42       -9.56      9.20 o 
  -5   2   6      101.54      127.94     11.83 o 
  -4   2   6        2.67        0.45      4.26 o 
  -3   2   6       53.18       38.09      5.16 o 
  -2   2   6        5.66        3.81      3.55 o 
  -1   2   6       29.93       20.90      6.94 o 
   0   2   6      356.58      363.54      8.47 o 
   1   2   6      226.33      207.55      6.36 o 
   2   2   6        4.24        2.30      2.70 o 
   3   2   6     2028.34     2185.81     28.44 o 
   4   2   6      322.70      348.01      9.80 o 
   5   2   6      215.85      213.99      8.53 o 
   6   2   6      478.88      491.78     17.43 o 
   7   2   6        4.43       13.48     12.82 o 
   8   2   6        2.47       -5.26     11.18 o 
   9   2   6       18.04        0.99     13.48 o 
  10   2   6        1.69       -5.59     13.81 o 
 -11   3   6       11.41       10.24      9.96 o 
 -10   3   6       10.13        3.57      8.68 o 
  -9   3   6        0.35       -8.97      6.86 o 
  -8   3   6        0.49       -6.81      6.62 o 
  -7   3   6        0.15       -2.60      6.31 o 
  -6   3   6       66.68       68.79      9.95 o 
  -5   3   6      688.40      686.70     19.94 o 
  -3   3   6      246.50      225.85     15.12 o 
  -2   3   6      101.08      109.56      9.36 o 
  -1   3   6       32.57       40.18      4.58 o 
   0   3   6      495.39      469.60     10.63 o 
   1   3   6     1254.04     1250.92     18.89 o 
   2   3   6     1926.81     2010.12     26.62 o 
   3   3   6      279.70      263.62      8.59 o 
   4   3   6        0.71       -0.38      3.39 o 
   5   3   6      139.18      152.84     11.15 o 
   6   3   6      168.06      159.73     12.44 o 
   7   3   6      205.16      260.37     29.26 o 
   8   3   6       36.11       36.16     16.44 o 
   9   3   6       46.57       56.22     19.72 o 
  10   3   6        0.63       -4.93     14.46 o 
 -11   4   6        0.02       -2.30     13.81 o 
 -10   4   6       17.73        0.99     15.12 o 
  -9   4   6        0.20       -0.26      7.66 o 
  -8   4   6        7.86        9.20     11.83 o 
  -7   4   6       70.60       92.38     18.74 o 
  -6   4   6       20.03       13.81     10.52 o 
  -5   4   6       65.75       78.57     13.81 o 
  -4   4   6       30.07       25.97     10.19 o 
  -3   4   6      388.28      441.18     21.70 o 
  -2   4   6       33.59       19.40      8.22 o 
  -1   4   6      369.20      374.54     10.35 o 
   0   4   6     1079.02     1100.81     18.59 o 
   1   4   6      806.41      798.27     18.31 o 
   2   4   6      328.44      358.62      9.63 o 
   3   4   6       40.34       52.96     10.00 o 
   4   4   6       14.27       11.60      6.74 o 
   5   4   6        2.68       -7.80      5.76 o 
   6   4   6       61.76       69.11     11.70 o 
   7   4   6       22.72        7.89     12.49 o 
   8   4   6      133.01      111.12     23.67 o 
   9   4   6        5.35      -14.46     11.83 o 
 -11   5   6        0.10        8.55     16.11 o 
 -10   5   6        2.60       11.51     15.12 o 
  -9   5   6       16.20       -8.88     12.16 o 
  -8   5   6       15.07        0.66     12.16 o 
  -7   5   6        0.05       -0.99     10.52 o 
  -6   5   6       13.43       15.45     11.18 o 
  -5   5   6       67.66       47.67     13.15 o 
  -4   5   6      124.64      136.10     17.75 o 
  -3   5   6      801.00      783.73     30.57 o 
  -2   5   6      764.02      780.44     29.26 o 
  -1   5   6      245.35      233.39     10.81 o 
   0   5   6      223.36      216.46      8.32 o 
   1   5   6      184.65      178.20      8.75 o 
   2   5   6      346.48      341.86      9.97 o 
   3   5   6       13.10       13.88      5.99 o 
   4   5   6        6.88        2.58      5.80 o 
   5   5   6      208.30      189.87     13.64 o 
   6   5   6       48.73       36.40     10.39 o 
   7   5   6       40.75       35.83     15.78 o 
   8   5   6       67.32       74.95     20.71 o 
   9   5   6       71.47       91.39     24.33 o 
 -11   6   6        0.05       -3.94     16.77 o 
 -10   6   6        0.01      -10.19     15.12 o 
  -9   6   6      220.87      238.34     30.90 o 
  -8   6   6        2.44       -1.31     12.49 o 
  -7   6   6       75.24       86.79     20.71 o 
  -6   6   6      309.20      333.68     24.00 o 
  -5   6   6       41.92       60.16     15.12 o 
  -4   6   6       14.40        1.64      9.20 o 
  -3   6   6        2.12        0.99      7.56 o 
  -2   6   6      151.79      141.36     17.09 o 
  -1   6   6        2.84        6.28      5.10 o 
   0   6   6      316.50      290.61     12.73 o 
   1   6   6       26.48       31.60      7.21 o 
   2   6   6        6.20        9.82      5.52 o 
   3   6   6        0.05       -3.05      5.05 o 
   4   6   6       14.51        3.12      6.51 o 
   5   6   6      112.18       91.31     28.77 o 
   6   6   6        7.98       -9.04      7.53 o 
   7   6   6        0.63      -11.18     11.18 o 
   8   6   6       15.97       24.33     16.44 o 
 -10   7   6        0.94       -7.56     16.11 o 
  -9   7   6      374.30      369.84     29.92 o 
  -8   7   6       18.21       10.19     15.12 o 
  -7   7   6      847.00      887.61     42.08 o 
  -6   7   6      321.38      288.97     23.34 o 
  -5   7   6        0.02        0.33      9.86 o 
  -4   7   6        1.03        4.93     10.19 o 
  -3   7   6      323.99      333.35     21.37 o 
  -2   7   6      165.70      168.32     15.12 o 
  -1   7   6       19.87        7.89      8.88 o 
   0   7   6        4.19        3.40      8.88 o 
   1   7   6        1.03       -2.72      8.22 o 
   2   7   6       10.95        5.28      6.08 o 
   3   7   6        3.36        2.96      7.06 o 
   4   7   6        7.25       -3.41      6.55 o 
   5   7   6      154.30      147.18     16.74 o 
   6   7   6       34.85       25.01     10.66 o 
   7   7   6       11.34       13.81     14.46 o 
   8   7   6        0.14      -10.85     14.14 o 
 -10   8   6        1.91      -11.18     15.78 o 
  -9   8   6       32.65       42.41     19.40 o 
  -8   8   6       36.06       26.63     15.45 o 
  -7   8   6        0.06      -14.46     11.18 o 
  -6   8   6       23.08       17.09     14.46 o 
  -5   8   6       63.33       56.87     15.45 o 
  -4   8   6      323.70      311.32     22.68 o 
  -3   8   6       19.54       22.35     10.52 o 
  -2   8   6       13.75       28.93     11.51 o 
  -1   8   6      107.24      122.62     18.08 o 
   0   8   6      383.81      350.36     16.38 o 
   1   8   6      154.55      233.07     18.01 o 
   2   8   6      112.36      145.58     15.57 o 
   3   8   6       10.51        5.00      8.36 o 
   4   8   6       76.19       70.00     13.24 o 
   5   8   6       22.44       16.53     10.52 o 
   6   8   6       72.10       69.62     17.75 o 
   7   8   6        0.07       -8.55     13.48 o 
  -9   9   6        2.06      -10.19     12.49 o 
  -8   9   6       22.05       13.15     16.77 o 
  -7   9   6       57.50       52.93     20.38 o 
  -6   9   6        2.24       -4.60     11.83 o 
  -5   9   6        4.77      -11.51      9.53 o 
  -4   9   6       23.54       12.16     11.83 o 
  -3   9   6      139.31      172.92     22.68 o 
  -2   9   6      256.27      246.23     20.38 o 
  -1   9   6      147.41      229.46     25.64 o 
   0   9   6      581.17      605.55     30.90 o 
   1   9   6        0.03        2.35      9.37 o 
   2   9   6        4.90       21.64      9.29 o 
   3   9   6        0.36      -10.29      9.70 o 
   4   9   6       38.53       43.03     12.06 o 
   5   9   6        0.57       -5.57     12.00 o 
   6   9   6        5.13        7.66     10.25 o 
  -8  10   6       38.03       57.20     21.04 o 
  -7  10   6       12.34        7.89     15.12 o 
  -6  10   6        8.85        8.22     13.15 o 
  -5  10   6        1.96       -0.66     11.51 o 
  -4  10   6        3.40       -3.62     11.18 o 
  -3  10   6       70.49       85.47     18.41 o 
  -2  10   6        0.60       13.81     12.49 o 
  -1  10   6       40.57       36.16     14.46 o 
   0  10   6       12.90       12.49     12.82 o 
   1  10   6       50.40       41.59     16.60 o 
   2  10   6        0.13       -5.42      7.76 o 
   3  10   6       18.72        4.60      9.53 o 
   4  10   6        2.18       -8.47      9.36 o 
   5  10   6        2.72       -1.27     11.38 o 
  -7  11   6       10.67       -3.62     15.12 o 
  -6  11   6        0.68        0.99     12.82 o 
  -5  11   6       53.33       46.35     18.74 o 
  -4  11   6        1.90      -13.81      9.86 o 
  -3  11   6       22.81       29.59     16.11 o 
  -2  11   6       29.68       36.16     16.11 o 
  -1  11   6       12.99       20.38     14.79 o 
   0  11   6        0.06       -7.23     11.18 o 
   1  11   6       22.95        2.30     11.18 o 
   2  11   6        0.00        0.19     11.18 o 
   3  11   6       15.27       12.44     11.04 o 
   4  11   6       13.18        8.84     15.94 o 
  -6  12   6        0.09      -16.77     14.14 o 
  -5  12   6        3.77       17.09     15.78 o 
  -4  12   6        0.09      -10.19     12.82 o 
  -3  12   6        1.13       -5.59     11.83 o 
  -2  12   6        0.78        6.57     14.14 o 
  -1  12   6       12.98        0.33     12.82 o 
   0  12   6        1.65        3.62     13.15 o 
   1  12   6        0.47        0.00     13.81 o 
   2  12   6        7.09       -8.55     15.45 o 
  -2  13   6        0.16        7.23     14.79 o 
  -2 -12   7       24.46       11.83     18.74 o 
  -1 -12   7       26.72       24.33     18.41 o 
   0 -12   7        7.36       -5.26     16.44 o 
   1 -12   7        2.69       -4.60     13.48 o 
   2 -12   7        0.70       -6.90     12.49 o 
   3 -12   7       24.80       24.66     16.44 o 
   4 -12   7        1.08       -0.33     17.09 o 
   5 -12   7        0.01       -0.66     18.41 o 
  -4 -11   7        2.97        9.20     19.40 o 
  -3 -11   7        6.45       11.51     17.09 o 
  -2 -11   7       99.19      125.58     27.29 o 
  -1 -11   7       20.73       13.15     14.46 o 
   0 -11   7        6.65       14.46     16.44 o 
   1 -11   7        2.76      -11.83     12.82 o 
   2 -11   7        1.49        0.99     13.81 o 
   3 -11   7       13.79        6.87     10.16 o 
   5 -11   7       16.84       13.48     17.42 o 
   6 -11   7       43.60       49.31     23.67 o 
   7 -11   7       53.75       80.54     27.29 o 
  -5 -10   7        0.52        1.64     17.09 o 
  -4 -10   7       37.88       58.85     20.71 o 
  -3 -10   7       36.39       28.27     18.74 o 
  -2 -10   7       75.56      112.76     24.98 o 
  -1 -10   7      154.11      211.05     29.26 o 
   0 -10   7       43.03       62.13     18.74 o 
   1 -10   7       42.45       48.98     16.77 o 
   2 -10   7        1.78       -4.61      8.25 o 
   3 -10   7       12.81        9.30      9.18 o 
   4 -10   7       42.60       45.70     17.42 o 
   5 -10   7        7.96       21.37     18.08 o 
   6 -10   7       44.43        8.88     19.07 o 
   7 -10   7        8.63        0.99     21.70 o 
   8 -10   7        0.16      -18.41     19.72 o 
  -6  -9   7       89.65       50.63     23.34 o 
  -5  -9   7        5.46       -9.20     15.12 o 
  -4  -9   7      152.12      205.79     32.55 o 
  -3  -9   7       57.14       57.20     20.05 o 
  -2  -9   7      722.77      720.94     39.45 o 
  -1  -9   7        3.14        9.20     12.16 o 
   0  -9   7      224.39      188.63     24.16 o 
   1  -9   7        7.75       20.75      7.90 o 
   2  -9   7      238.55      217.64     13.48 o 
   3  -9   7       30.68       35.53     10.11 o 
   4  -9   7       70.93       64.11     19.72 o 
   5  -9   7        0.95      -12.49     14.46 o 
   6  -9   7        3.73      -18.41     14.79 o 
   7  -9   7       12.45        1.97     18.08 o 
   8  -9   7        0.98        4.93     19.40 o 
  -7  -8   7       33.94       38.46     21.70 o 
  -6  -8   7       41.76       22.03     20.05 o 
  -5  -8   7       63.40       64.43     22.03 o 
  -4  -8   7        4.50       22.03     17.09 o 
  -3  -8   7       10.33        6.25     13.48 o 
  -2  -8   7       19.76       24.00     14.79 o 
  -1  -8   7        0.03       -5.33      6.16 o 
   0  -8   7        7.07        7.29      7.16 o 
   1  -8   7      267.01      259.15     13.29 o 
   2  -8   7      119.87      152.65     14.64 o 
   3  -8   7       64.95       76.70     11.69 o 
   4  -8   7       45.62       32.83     10.42 o 
   5  -8   7       30.46       11.51     16.77 o 
   6  -8   7       17.68       18.74     18.74 o 
   7  -8   7        4.83       -2.63     17.42 o 
   8  -8   7        0.48       -9.20     16.44 o 
   9  -8   7       12.83        0.99     19.07 o 
  -8  -7   7        3.22      -13.15     15.45 o 
  -7  -7   7        4.65      -12.82     14.79 o 
  -6  -7   7       27.10       11.18     16.44 o 
  -5  -7   7       22.16       13.15     14.79 o 
  -4  -7   7        0.12       -4.93     11.18 o 
  -3  -7   7       43.77       43.07     16.11 o 
  -2  -7   7       83.31       95.34     10.76 o 
  -1  -7   7      102.11      117.77     11.93 o 
   0  -7   7      194.28      194.23     12.49 o 
   1  -7   7        5.45       -0.10      6.41 o 
   2  -7   7      159.26      161.30     16.93 o 
   3  -7   7       27.86       33.51     12.00 o 
   4  -7   7       21.59       20.14     11.51 o 
   5  -7   7       82.23       88.76     22.03 o 
   6  -7   7        8.49       -6.90     13.81 o 
   7  -7   7       23.35        7.89     16.77 o 
   8  -7   7        1.81       -1.31     17.42 o 
   9  -7   7        4.92      -13.48     18.74 o 
  -9  -6   7        3.31      -20.71     15.12 o 
  -8  -6   7        3.00       -5.92     15.12 o 
  -7  -6   7       14.82       -2.30     15.12 o 
  -6  -6   7        3.78       -0.66     13.15 o 
  -5  -6   7      100.56      106.51     22.68 o 
  -4  -6   7       23.75        5.59     10.85 o 
  -3  -6   7       29.67       36.37     10.19 o 
  -2  -6   7        1.26       -1.19      4.66 o 
  -1  -6   7      383.32      409.83     25.64 o 
   0  -6   7        1.86        1.44      5.10 o 
   1  -6   7      608.94      616.09     18.36 o 
   2  -6   7       63.28       85.24      9.75 o 
   3  -6   7      167.00      165.05     10.03 o 
   4  -6   7        8.04       -3.17      5.41 o 
   5  -6   7      425.46      429.01     28.60 o 
   6  -6   7      280.31      297.19     25.97 o 
   7  -6   7       30.42       23.67     17.09 o 
   8  -6   7        0.23      -12.82     15.45 o 
   9  -6   7        3.11       -4.27     18.08 o 
  10  -6   7       15.27       26.96     20.71 o 
  -9  -5   7        4.61      -17.09     14.14 o 
  -8  -5   7        0.11        5.59     15.45 o 
  -7  -5   7        0.14      -13.15     10.85 o 
  -6  -5   7        0.23       -2.96     11.83 o 
  -5  -5   7       45.93       79.56     17.75 o 
  -4  -5   7      192.74      188.74     11.21 o 
  -3  -5   7       14.41       12.69      5.75 o 
  -2  -5   7       86.25      114.50     10.26 o 
  -1  -5   7       30.29       25.35      6.31 o 
   0  -5   7      652.75      680.45     18.32 o 
   1  -5   7        0.08       -1.31      4.53 o 
   2  -5   7       50.35       79.65      8.61 o 
   3  -5   7      104.80      102.61      7.81 o 
   4  -5   7        4.26       -1.22      4.53 o 
   5  -5   7       24.02       32.87     14.14 o 
   6  -5   7        0.28        6.25     13.15 o 
   7  -5   7       64.25      107.17     23.67 o 
   8  -5   7       79.10      102.90     24.00 o 
   9  -5   7       15.23      -10.52     16.44 o 
  10  -5   7       98.10      121.64     28.93 o 
 -10  -4   7       14.79        8.55     17.09 o 
  -9  -4   7        0.46       -5.26     13.48 o 
  -8  -4   7       11.71      -10.52     11.51 o 
  -7  -4   7       17.27        8.88     12.82 o 
  -6  -4   7       46.21       36.82     15.78 o 
  -5  -4   7        8.16        4.41      6.40 o 
  -4  -4   7      656.65      631.92     19.51 o 
  -3  -4   7      555.45      569.85     17.46 o 
  -2  -4   7        4.58        9.00      4.96 o 
  -1  -4   7        0.05       -5.87      3.94 o 
   0  -4   7      348.25      344.50     18.74 o 
   1  -4   7      167.62      158.96      8.05 o 
   2  -4   7        5.29        9.11      4.42 o 
   3  -4   7        0.69        1.41      4.27 o 
   4  -4   7      270.41      240.90      9.09 o 
   5  -4   7       10.97        6.25     10.85 o 
   6  -4   7        7.02      -11.51     10.19 o 
   7  -4   7       71.92      105.86     21.37 o 
   8  -4   7       29.11       25.31     16.11 o 
   9  -4   7        4.93       10.85     15.78 o 
  10  -4   7       23.05       42.41     21.04 o 
 -10  -3   7        2.69       11.83     17.75 o 
  -9  -3   7       57.87       41.09     19.07 o 
  -8  -3   7       12.12        7.89     13.48 o 
  -7  -3   7       50.72       66.74     18.74 o 
  -6  -3   7       28.22       26.96     13.81 o 
  -5  -3   7        0.05       -1.00      5.56 o 
  -4  -3   7      602.22      614.38     13.37 o 
  -3  -3   7       65.34       60.16      7.96 o 
  -2  -3   7      949.37      968.52     27.61 o 
  -1  -3   7     1536.08     1594.60     51.45 o 
   0  -3   7      405.66      422.40     12.78 o 
   1  -3   7     2052.46     2139.40     33.65 o 
   2  -3   7      215.61      211.24      7.90 o 
   3  -3   7      118.62      119.44     10.19 o 
   4  -3   7       35.74       43.18      4.93 o 
   5  -3   7       46.14       56.54     14.14 o 
   6  -3   7       14.23       14.46     11.18 o 
   7  -3   7        9.11       14.14     13.15 o 
   8  -3   7       45.49       67.72     19.07 o 
   9  -3   7       79.65       74.30     22.68 o 
  10  -3   7        0.00      -10.52     17.42 o 
 -10  -2   7        0.47       -8.55     14.79 o 
  -9  -2   7      148.07      144.32     27.61 o 
  -8  -2   7        3.90        5.59     13.81 o 
  -7  -2   7       16.09       -2.30     10.85 o 
  -6  -2   7       29.76       16.44     11.51 o 
  -5  -2   7       33.50       42.76      8.37 o 
  -4  -2   7      751.59      822.38     23.21 o 
  -3  -2   7       57.81       91.59      9.16 o 
  -2  -2   7       86.12       82.10     21.86 o 
  -1  -2   7      680.51      711.50     17.07 o 
   0  -2   7       13.34        8.33      3.93 o 
   1  -2   7     1089.65     1063.73     19.50 o 
   2  -2   7        7.41        9.91      8.88 o 
   3  -2   7        1.23       -5.92      5.92 o 
   4  -2   7        9.41        8.88      7.56 o 
   5  -2   7      157.63      153.52     14.79 o 
   6  -2   7       89.07       95.01     17.09 o 
   7  -2   7       50.08       73.97     17.09 o 
   8  -2   7       38.33       38.46     15.45 o 
   9  -2   7       59.21       84.49     22.68 o 
  10  -2   7        7.40        8.88     18.08 o 
 -11  -1   7        2.84      -15.45     16.77 o 
 -10  -1   7       37.75       33.53     20.71 o 
  -9  -1   7       79.03       69.37     21.70 o 
  -8  -1   7       87.63       93.36     22.03 o 
  -7  -1   7      122.52      101.91     20.38 o 
  -6  -1   7        9.05       12.49      9.53 o 
  -5  -1   7        7.94        3.43      4.45 o 
  -4  -1   7      186.40      206.51      9.55 o 
  -3  -1   7      203.59      198.85     10.22 o 
  -2  -1   7      613.83      641.54     33.53 o 
  -1  -1   7     1122.14     1142.90     22.20 o 
   0  -1   7     2421.97     2402.69     35.48 o 
   1  -1   7      756.45      706.25     16.11 o 
   2  -1   7      706.74      740.66     24.98 o 
   3  -1   7      106.69      119.33     14.46 o 
   4  -1   7      201.13      213.68     14.79 o 
   5  -1   7       50.84       59.50     12.49 o 
   6  -1   7      163.70      162.73     19.40 o 
   7  -1   7        4.16       -4.93      9.86 o 
   8  -1   7       16.59       20.71     13.48 o 
   9  -1   7       18.07       31.89     16.77 o 
 -11   0   7        0.24      -10.19     16.44 o 
 -10   0   7       12.73       15.12     16.77 o 
  -9   0   7        0.92       -2.30     13.81 o 
  -8   0   7        1.08      -10.52     11.51 o 
  -7   0   7       11.48       -6.57      9.20 o 
  -6   0   7        3.81        9.53      9.86 o 
  -5   0   7       77.15       77.18      5.65 o 
  -4   0   7       35.45       44.91      4.85 o 
  -3   0   7      276.26      219.85     10.69 o 
  -2   0   7        7.89        6.84      4.26 o 
  -1   0   7      415.86      408.79      8.57 o 
   0   0   7      343.27      373.86      6.97 o 
   1   0   7      453.30      448.53     10.39 o 
   2   0   7      253.91      251.48      6.14 o 
   3   0   7       81.89       94.68     11.83 o 
   4   0   7       92.09       82.41      6.41 o 
   5   0   7       29.75       42.74     11.18 o 
   6   0   7       24.61       26.96     10.85 o 
   7   0   7        0.36        5.59     10.52 o 
   8   0   7      248.31      228.15     20.38 o 
   9   0   7        4.05       -3.29     11.51 o 
  10   0   7       24.53       20.05     16.44 o 
 -11   1   7        3.85      -10.52     16.11 o 
 -10   1   7       17.15        6.25     17.09 o 
  -9   1   7        2.58      -11.83     14.46 o 
  -8   1   7        7.39        0.66     12.49 o 
  -7   1   7        0.01       -8.88      9.53 o 
  -6   1   7       71.72       61.48     15.12 o 
  -5   1   7       79.03       80.21     15.45 o 
  -4   1   7      235.66      216.17     11.74 o 
  -3   1   7       12.45       18.65      5.80 o 
  -2   1   7      795.05      780.77     19.18 o 
  -1   1   7      186.94      180.81      5.06 o 
   0   1   7      965.19      974.86     15.34 o 
   1   1   7      614.80      635.68     11.59 o 
   2   1   7     1477.57     1533.87     22.10 o 
   3   1   7      116.68       96.38     11.48 o 
   4   1   7      683.82      697.53     14.16 o 
   5   1   7       32.52       40.09      8.05 o 
   6   1   7        8.99        1.19      6.36 o 
   7   1   7      180.08      198.99     14.58 o 
   8   1   7        0.06       -5.59     12.16 o 
   9   1   7        0.55       -4.27     12.16 o 
  10   1   7        0.48       -1.64     14.46 o 
 -11   2   7       16.88       -4.50      9.37 o 
 -10   2   7       13.95       10.19      9.30 o 
  -9   2   7        7.06        0.66     12.33 o 
  -6   2   7      173.42      176.86     13.64 o 
  -5   2   7       33.08       38.97      7.67 o 
  -4   2   7      621.20      580.02     14.81 o 
  -3   2   7      798.07      769.73     16.03 o 
  -2   2   7      219.54      235.93     10.43 o 
  -1   2   7     1160.48     1190.28     18.22 o 
   0   2   7     1311.14     1449.44     20.66 o 
   1   2   7       51.71       69.87      6.16 o 
   2   2   7     1589.54     1783.00     24.09 o 
   3   2   7       77.97       86.44     12.01 o 
   4   2   7      344.66      345.64      9.92 o 
   5   2   7      195.85      199.05      8.30 o 
   6   2   7       17.06       13.81     11.83 o 
   7   2   7      343.54      337.62     26.96 o 
   8   2   7        8.30      -12.49     11.51 o 
   9   2   7        0.34       -4.60     12.82 o 
  10   2   7        5.35      -18.74     12.49 o 
 -11   3   7        4.49       -6.37      9.18 o 
 -10   3   7        4.73       -0.50      8.33 o 
  -9   3   7        9.92       -1.32      7.90 o 
  -8   3   7       48.04       48.79     11.26 o 
  -7   3   7       88.92       76.54     11.77 o 
  -6   3   7       92.54       83.11     15.94 o 
  -5   3   7      557.50      572.98     18.62 o 
  -4   3   7      249.66      214.34     16.44 o 
  -3   3   7     1190.61     1176.36     27.36 o 
  -2   3   7      429.30      449.15     15.06 o 
  -1   3   7      322.78      343.63      9.55 o 
   0   3   7        2.72       -2.78      2.72 o 
   1   3   7      671.84      709.81     13.76 o 
   2   3   7        6.72        6.81      3.43 o 
   3   3   7      808.35      855.59     16.18 o 
   4   3   7       64.23       70.15      6.91 o 
   5   3   7       21.15       15.98      6.45 o 
   6   3   7      147.60      166.67     23.67 o 
   7   3   7      314.85      273.84     24.66 o 
   8   3   7       18.87       22.68     16.44 o 
   9   3   7       13.77       -0.99     14.14 o 
 -11   4   7       15.80       18.74     16.44 o 
 -10   4   7        0.59       -4.40      8.71 o 
  -9   4   7      116.92      133.34     16.38 o 
  -8   4   7        4.39       -4.27     10.85 o 
  -7   4   7       11.27        0.99      9.86 o 
  -6   4   7       22.87       28.93     12.49 o 
  -5   4   7      283.14      279.43     20.05 o 
  -4   4   7      212.76      228.15     17.09 o 
  -3   4   7       63.50       76.60     13.48 o 
  -2   4   7      222.29      221.19     11.13 o 
  -1   4   7       41.46       42.04      5.43 o 
   0   4   7      124.25      118.44      6.01 o 
   1   4   7      555.38      557.34     13.15 o 
   2   4   7       45.79       46.84      5.47 o 
   3   4   7      355.95      378.06     10.62 o 
   4   4   7       82.10       78.86     10.26 o 
   5   4   7        0.69       -0.90      5.76 o 
   6   4   7        0.87       -7.56     10.52 o 
   7   4   7        1.29       -5.26     11.83 o 
   8   4   7       14.90       -6.90     12.49 o 
   9   4   7        0.55       -3.29     14.14 o 
 -11   5   7        0.00       -6.57     15.45 o 
 -10   5   7        8.66       -0.33     12.82 o 
  -9   5   7        1.19       -3.94     13.81 o 
  -8   5   7       44.48       38.79     16.77 o 
  -7   5   7       11.53        4.27     12.16 o 
  -6   5   7       78.15       99.61     18.41 o 
  -5   5   7        3.80        9.53      8.22 o 
  -4   5   7        5.12       -4.27      8.88 o 
  -3   5   7      444.31      430.98     23.01 o 
  -2   5   7      108.88      117.69     11.83 o 
  -1   5   7       89.16       94.72      7.79 o 
   0   5   7       33.65       32.54      6.12 o 
   1   5   7       14.40       28.97      7.74 o 
   2   5   7       16.06       12.47      4.31 o 
   3   5   7        0.02       -4.64      4.73 o 
   4   5   7       28.24       30.93      8.13 o 
   5   5   7       11.71        9.40      7.17 o 
   6   5   7       33.14       21.04     15.12 o 
   7   5   7       32.88       18.74     14.79 o 
   8   5   7       36.83       46.68     19.07 o 
   9   5   7       10.29      -17.09     14.79 o 
 -10   6   7        0.39       -2.30     15.12 o 
  -9   6   7       48.87       64.11     21.04 o 
  -8   6   7        0.28       -0.33     13.81 o 
  -7   6   7       97.72      101.58     21.70 o 
  -6   6   7       91.81      124.27     19.72 o 
  -5   6   7       22.41       25.64     12.49 o 
  -4   6   7        9.79        3.29      8.55 o 
  -3   6   7        3.13       -4.60      6.90 o 
  -2   6   7      194.27      159.44     14.14 o 
  -1   6   7        8.57        6.39      5.46 o 
   0   6   7      268.24      265.60     12.53 o 
   1   6   7       49.97       50.03     11.95 o 
   2   6   7      111.13      119.46     12.66 o 
   3   6   7       15.70       12.44      6.95 o 
   4   6   7       25.07       21.94      8.60 o 
   5   6   7        0.10       -8.22      6.97 o 
   6   6   7        7.78        0.33     11.83 o 
   7   6   7        9.47       -0.66     12.82 o 
   8   6   7        3.00        6.25     14.79 o 
 -10   7   7        0.37       -8.55     15.12 o 
  -9   7   7        0.16       -3.94     15.12 o 
  -8   7   7       86.17      125.58     24.00 o 
  -7   7   7       30.64       53.59     19.40 o 
  -6   7   7      218.05      248.86     22.03 o 
  -5   7   7       12.01      -11.51      8.88 o 
  -4   7   7      331.06      317.57     22.35 o 
  -3   7   7      112.00      125.25     18.74 o 
  -2   7   7      222.04      201.52     16.77 o 
  -1   7   7       12.77       20.38     10.19 o 
   0   7   7        2.07        0.35     11.67 o 
   1   7   7        6.14        9.00      6.60 o 
   2   7   7       85.79       99.94     13.97 o 
   3   7   7       10.78        2.23      6.85 o 
   4   7   7        0.15       -7.80      6.73 o 
   5   7   7        6.87       10.36      9.53 o 
   6   7   7        5.75        4.60     12.82 o 
   7   7   7       40.19       44.05     17.75 o 
 -10   8   7        4.94       -7.56     16.77 o 
  -9   8   7        0.22       12.82     17.09 o 
  -8   8   7       17.60       26.63     16.11 o 
  -7   8   7       22.46        6.25     14.14 o 
  -6   8   7        0.44      -15.29     10.19 o 
  -5   8   7       90.98      110.79     20.38 o 
  -4   8   7        1.60        0.66     10.52 o 
  -3   8   7      356.57      283.71     21.37 o 
  -2   8   7       11.73       14.14     10.52 o 
  -1   8   7      862.88      796.22     34.19 o 
   0   8   7       11.01       18.47      8.56 o 
   1   8   7     1156.81     1168.32     47.34 o 
   2   8   7       70.78       72.44     12.16 o 
   3   8   7      210.49      186.94     45.37 o 
   4   8   7       72.15       77.96     13.23 o 
   5   8   7        0.30      -11.68      7.78 o 
   6   8   7        1.29       -0.66     13.48 o 
   7   8   7       40.38       30.57     18.41 o 
  -9   9   7        2.36      -15.12     12.16 o 
  -8   9   7       16.54       25.31     17.75 o 
  -7   9   7       31.48       18.41     17.09 o 
  -6   9   7      181.40      219.27     28.60 o 
  -5   9   7       80.80      115.72     21.70 o 
  -4   9   7      103.51      101.25     17.75 o 
  -3   9   7      149.72      164.70     21.04 o 
  -2   9   7      147.89      164.37     22.68 o 
  -1   9   7        3.90        3.29     10.19 o 
   0   9   7       20.80       31.89     13.81 o 
   1   9   7       41.75       53.01     11.67 o 
   2   9   7        1.54      -10.63      7.09 o 
   3   9   7        9.02       -0.85      8.93 o 
   4   9   7        6.67       14.27      9.99 o 
   5   9   7        2.04       -1.23      9.69 o 
   6   9   7        4.64        4.60     15.45 o 
  -8  10   7       14.02       -5.26     15.45 o 
  -7  10   7       12.05       11.51     15.78 o 
  -6  10   7       20.67       20.38     16.44 o 
  -5  10   7        8.84       25.97     13.81 o 
  -4  10   7       45.11       48.65     16.44 o 
  -3  10   7       37.65       27.61     14.79 o 
  -2  10   7      245.83      234.07     21.04 o 
  -1  10   7        7.01        8.55     12.16 o 
   0  10   7      134.13      226.83     27.61 o 
   1  10   7        0.01       -3.60     13.81 o 
   2  10   7       15.35       15.29      9.86 o 
   3  10   7       12.81        9.03      9.36 o 
   4  10   7        0.03      -13.34      8.89 o 
   5  10   7        5.52        5.57     12.39 o 
  -7  11   7        0.09       -6.25     14.14 o 
  -6  11   7        6.03       12.82     14.46 o 
  -5  11   7        9.62       -4.93     12.16 o 
  -4  11   7        1.21       -7.89     11.83 o 
  -3  11   7        0.35       -2.30     11.51 o 
  -2  11   7        4.39       -6.25     11.51 o 
  -1  11   7        5.05       -8.22     11.18 o 
   0  11   7       40.99       58.85     16.11 o 
   1  11   7       32.54       33.20     16.44 o 
   2  11   7        0.05       -1.03      8.84 o 
   3  11   7        0.01       -1.59      9.86 o 
  -5  12   7        0.82       -3.62     14.14 o 
  -4  12   7        0.00      -10.19     12.49 o 
  -3  12   7       44.71       64.43     20.38 o 
  -2  12   7       25.08       39.12     16.77 o 
  -1  12   7        7.18       -1.97     12.49 o 
   0  12   7        5.43        8.55     14.14 o 
   1  12   7        0.55       -0.33     13.81 o 
  -2 -12   8        2.83       16.77     17.42 o 
  -1 -12   8        3.19       -2.30     15.78 o 
   0 -12   8       17.28       30.57     19.07 o 
   1 -12   8        6.63        1.97     16.77 o 
   2 -12   8        4.42       -4.27     16.77 o 
   4 -12   8       12.99        4.27     17.75 o 
  -4 -11   8        0.15       -4.60     18.08 o 
  -3 -11   8       15.95        9.53     16.44 o 
  -2 -11   8        5.52       -7.89     15.45 o 
  -1 -11   8       72.80       73.97     22.68 o 
   0 -11   8       21.24       14.46     15.12 o 
   1 -11   8        1.53        4.27     14.14 o 
   2 -11   8        2.55       -1.97     14.46 o 
   3 -11   8       15.14        8.88     15.12 o 
   4 -11   8       15.45       24.33     16.77 o 
   5 -11   8        2.36      -10.52     15.12 o 
   6 -11   8        0.54      -23.67     17.09 o 
  -5 -10   8        5.26       -1.97     17.75 o 
  -4 -10   8       14.25       11.83     17.75 o 
  -3 -10   8       59.26      121.64     26.63 o 
  -2 -10   8        2.33       -0.66     12.82 o 
  -1 -10   8       26.12       23.34     15.12 o 
   0 -10   8        5.77       -0.66     13.15 o 
   1 -10   8        0.41      -16.27     10.85 o 
   2 -10   8        8.38       25.07     10.66 o 
   3 -10   8      101.79      118.02     23.34 o 
   4 -10   8        3.86        8.22     16.11 o 
   5 -10   8      128.33      174.89     30.24 o 
   6 -10   8        5.99      -16.11     17.75 o 
   7 -10   8        3.60       -1.64     20.05 o 
  -6  -9   8        0.01      -22.68     15.78 o 
  -5  -9   8        0.08      -12.49     15.45 o 
  -4  -9   8      130.62      165.69     29.26 o 
  -3  -9   8      236.07      256.75     25.31 o 
  -2  -9   8      178.28      227.16     30.57 o 
  -1  -9   8      434.34      447.42     29.92 o 
   0  -9   8        6.77       -2.48      7.89 o 
   1  -9   8        0.51        0.37      7.63 o 
   2  -9   8      133.82      157.21     16.27 o 
   3  -9   8        6.77       -6.96      7.78 o 
   4  -9   8        6.97        4.93     12.82 o 
   5  -9   8        0.81       -3.94     15.12 o 
   6  -9   8        0.70        8.88     16.11 o 
   7  -9   8       16.06        2.96     19.40 o 
   8  -9   8        1.22        3.94     18.41 o 
  -7  -8   8        0.23      -19.07     17.75 o 
  -6  -8   8       12.48        9.20     19.07 o 
  -5  -8   8        0.01      -12.49     12.82 o 
  -4  -8   8       95.99       91.39     23.67 o 
  -3  -8   8       13.18        9.86     15.78 o 
  -2  -8   8       46.76       42.41     16.44 o 
  -1  -8   8      118.71      144.16     13.98 o 
   0  -8   8      108.40      129.27     13.15 o 
   1  -8   8       62.98       75.83     10.85 o 
   2  -8   8      314.96      292.73     20.05 o 
   3  -8   8       11.02       20.90      9.26 o 
   4  -8   8      243.16      234.07     23.01 o 
   5  -8   8      140.88      161.74     26.63 o 
   6  -8   8      175.74      224.86     32.87 o 
   7  -8   8       55.98       45.70     20.38 o 
   8  -8   8       26.22       39.78     22.68 o 
   9  -8   8        3.19      -20.05     21.37 o 
  -8  -7   8       56.09       50.96     22.35 o 
  -7  -7   8        3.18      -12.16     15.12 o 
  -6  -7   8       15.26        9.86     15.45 o 
  -5  -7   8       98.95      120.98     25.31 o 
  -4  -7   8        0.08       -3.62     11.18 o 
  -3  -7   8      157.07      192.97     26.63 o 
  -2  -7   8      377.90      384.55     29.26 o 
  -1  -7   8      253.88      249.59     12.95 o 
   0  -7   8       35.68       29.79      7.89 o 
   1  -7   8       20.92       32.61      8.66 o 
   2  -7   8      666.98      671.36     20.78 o 
   3  -7   8      314.36      341.66     15.21 o 
   4  -7   8      100.53      118.68     22.03 o 
   5  -7   8      241.91      220.92     23.01 o 
   6  -7   8       56.57       45.70     20.05 o 
   7  -7   8        4.75        8.88     16.77 o 
   8  -7   8       42.35       36.82     23.34 o 
   9  -7   8       31.36       41.09     23.01 o 
  -9  -6   8        0.07        0.99     19.72 o 
  -8  -6   8        3.70       -6.25     15.12 o 
  -7  -6   8        3.63       -2.30     13.81 o 
  -6  -6   8        0.02       -9.20     10.85 o 
  -5  -6   8        8.46       -1.64     12.16 o 
  -4  -6   8        0.59       -5.26     11.83 o 
  -3  -6   8      163.94      164.51     24.16 o 
  -2  -6   8        9.46        3.75      7.07 o 
  -1  -6   8      152.94      153.14     21.70 o 
   0  -6   8      325.68      312.88     13.33 o 
   1  -6   8        9.25       17.41      6.69 o 
   2  -6   8       22.74       44.98     11.18 o 
   3  -6   8      134.00      128.84     20.22 o 
   4  -6   8      121.78      128.54     20.38 o 
   5  -6   8      374.45      304.42     24.66 o 
   6  -6   8        7.16       -7.23     13.48 o 
   7  -6   8       81.65       78.57     22.68 o 
   8  -6   8        4.78        0.33     16.44 o 
   9  -6   8       39.28       20.05     20.71 o 
  10  -6   8        3.77       -8.88     18.08 o 
  -9  -5   8        0.39       30.90     19.72 o 
  -8  -5   8        0.37      -14.14     13.48 o 
  -7  -5   8        4.85      -14.14     12.82 o 
  -6  -5   8       38.33       44.05     18.08 o 
  -5  -5   8      192.18      199.55     26.63 o 
  -4  -5   8      176.69      186.17     20.71 o 
  -3  -5   8       71.92       69.19      9.56 o 
  -2  -5   8        9.36        7.42      5.61 o 
  -1  -5   8      260.92      267.13     12.12 o 
   0  -5   8        3.55       -0.99      4.88 o 
   1  -5   8      197.82      203.44      9.99 o 
   2  -5   8       86.83       92.48      7.96 o 
   3  -5   8      173.12      164.30      9.06 o 
   4  -5   8       35.42       58.19     14.14 o 
   5  -5   8        7.43       -0.66     10.19 o 
   6  -5   8        0.95       -2.63     12.16 o 
   7  -5   8       37.83       48.00     18.74 o 
   8  -5   8        3.45        2.96     15.45 o 
   9  -5   8       42.27       24.00     19.40 o 
  10  -5   8       16.26       -5.92     18.74 o 
 -10  -4   8        1.12       -6.90     17.09 o 
  -9  -4   8       10.73        8.88     14.46 o 
  -8  -4   8        2.49      -18.08     13.15 o 
  -7  -4   8       60.26       93.69     22.03 o 
  -6  -4   8        0.50       -8.88     10.52 o 
  -5  -4   8        2.64        0.24      6.16 o 
  -4  -4   8       48.18       41.51      8.45 o 
  -3  -4   8       89.81       85.09      9.71 o 
  -2  -4   8      494.25      519.01     16.47 o 
  -1  -4   8      181.89      187.02      9.73 o 
   0  -4   8      366.93      422.39     29.75 o 
   1  -4   8      122.81      112.88      7.73 o 
   2  -4   8     1457.25     1415.79     26.79 o 
   3  -4   8        0.07       -3.79      4.18 o 
   4  -4   8        0.30        2.63      8.55 o 
   5  -4   8        1.06        2.96      9.20 o 
   6  -4   8       76.91       93.36     18.74 o 
   7  -4   8       75.71       98.95     21.70 o 
   8  -4   8      195.77      233.41     30.57 o 
   9  -4   8        5.83        0.33     16.44 o 
  10  -4   8        5.57        0.66     19.40 o 
 -10  -3   8        7.69        5.59     17.09 o 
  -9  -3   8       73.74       87.77     23.67 o 
  -8  -3   8       10.47        2.63     13.15 o 
  -7  -3   8       28.64       15.45     15.12 o 
  -6  -3   8      143.97      127.74     14.39 o 
  -5  -3   8       13.43        8.75      6.45 o 
  -4  -3   8        5.70        5.65      5.45 o 
  -3  -3   8       43.60       52.80      8.13 o 
  -2  -3   8       83.44      100.85     14.63 o 
  -1  -3   8     1060.03     1103.31     23.81 o 
   0  -3   8     1167.21     1278.49     64.60 o 
   1  -3   8       49.61       62.82      7.11 o 
   2  -3   8       43.27       65.99      6.51 o 
   3  -3   8       94.97       94.58      5.23 o 
   4  -3   8        8.15       -1.31      7.56 o 
   5  -3   8       35.62       66.41     14.46 o 
   6  -3   8       46.75       73.97     16.11 o 
   7  -3   8       67.14       51.28     16.77 o 
   8  -3   8      150.75      206.78     29.26 o 
   9  -3   8        9.75       -0.66     16.44 o 
  10  -3   8        0.68       -0.99     16.77 o 
 -10  -2   8       50.86       60.16     24.00 o 
  -9  -2   8        5.77      -13.48     13.48 o 
  -8  -2   8       65.55       31.56     16.77 o 
  -7  -2   8       22.89       18.41     13.81 o 
  -6  -2   8       10.63        9.77      7.30 o 
  -5  -2   8       14.06        4.74      6.07 o 
  -4  -2   8      102.71       81.85     10.16 o 
  -3  -2   8      228.02      223.00     11.26 o 
  -2  -2   8      267.57      254.63     15.94 o 
  -1  -2   8     2490.66     2438.34     39.29 o 
   0  -2   8      311.21      309.14     11.03 o 
   1  -2   8     1904.77     1966.47     31.07 o 
   2  -2   8     1417.38     1525.37     23.90 o 
   3  -2   8      162.55      154.18     13.15 o 
   4  -2   8       51.82       76.93     14.14 o 
   5  -2   8       39.90       38.13     11.83 o 
   6  -2   8        5.28        0.33      9.86 o 
   7  -2   8       33.01       22.03     12.49 o 
   8  -2   8        5.94       -7.23     12.16 o 
   9  -2   8       86.57      125.58     24.98 o 
  10  -2   8        1.49        6.57     14.14 o 
 -11  -1   8        0.07      -14.79     17.42 o 
 -10  -1   8        8.77       15.12     18.41 o 
  -9  -1   8       41.02       27.61     18.08 o 
  -8  -1   8        3.70       34.52     16.77 o 
  -7  -1   8        0.28      -10.85      9.53 o 
  -6  -1   8       19.58       12.49      9.86 o 
  -5  -1   8      166.44      173.37     11.38 o 
  -4  -1   8       69.19       79.68     10.16 o 
  -3  -1   8       20.82        5.80      4.96 o 
  -2  -1   8      673.02      698.96     18.59 o 
  -1  -1   8       38.19       28.33      5.81 o 
   0  -1   8     2474.93     2499.62     37.68 o 
   1  -1   8      326.02      318.55      9.36 o 
   2  -1   8        0.19       -1.31      5.26 o 
   3  -1   8      206.67      190.01     13.81 o 
   4  -1   8      710.92      703.51     27.94 o 
   5  -1   8       80.64       96.98     15.45 o 
   6  -1   8        4.11       -6.57      8.55 o 
   7  -1   8        0.85      -12.82      8.55 o 
   8  -1   8       46.80       81.53     19.07 o 
   9  -1   8        0.14       -2.96     14.14 o 
 -11   0   8        1.38       -5.92     18.41 o 
 -10   0   8        4.02       -1.64     15.45 o 
  -9   0   8       30.45       32.22     18.41 o 
  -8   0   8       74.59       56.54     19.07 o 
  -7   0   8       69.74       69.04     18.74 o 
  -6   0   8      216.83      224.20     20.38 o 
  -5   0   8        1.36       -7.49      4.99 o 
  -4   0   8       20.27       12.05      6.39 o 
  -3   0   8     1233.67     1309.22     28.81 o 
  -2   0   8        4.60       -3.65      4.27 o 
  -1   0   8       91.97       93.56      4.54 o 
   0   0   8     2485.29     2591.24     25.72 o 
   1   0   8     1865.00     1987.12     37.64 o 
   2   0   8      943.67      898.30     15.23 o 
   3   0   8        3.22        2.63      6.25 o 
   4   0   8        3.76        1.97      6.57 o 
   5   0   8      135.44      128.54     12.82 o 
   6   0   8       26.15       19.40     11.18 o 
   7   0   8       82.60      102.24     17.75 o 
   8   0   8        4.05        5.32      8.61 o 
   9   0   8        5.16       -9.86     12.49 o 
  10   0   8        2.90       -9.20     13.81 o 
 -11   1   8        0.72      -24.66     16.44 o 
 -10   1   8       24.23       16.77     18.74 o 
  -9   1   8       10.09        3.29     14.46 o 
  -8   1   8        0.02       -0.33     11.51 o 
  -7   1   8      199.13      239.00     22.35 o 
  -6   1   8       44.87       31.23     13.48 o 
  -5   1   8       13.70        4.27      5.58 o 
  -4   1   8       25.53       16.60      6.51 o 
  -3   1   8      596.55      632.91     19.18 o 
  -2   1   8     2009.04     2053.85     22.68 o 
  -1   1   8     2454.16     2531.20     26.52 o 
   0   1   8       55.56       78.81      6.22 o 
   1   1   8      596.16      628.59     12.04 o 
   2   1   8      423.84      430.43      9.49 o 
   3   1   8      365.36      367.09      9.04 o 
   4   1   8        0.08       -3.01      3.12 o 
   5   1   8       19.44       10.19      6.40 o 
   6   1   8       86.46      125.52     24.16 o 
   7   1   8       26.81       30.42      9.40 o 
   8   1   8       64.55       52.27     18.74 o 
   9   1   8       73.24       67.39     21.04 o 
  10   1   8       44.02       61.15     21.37 o 
 -11   2   8        1.93      -12.33      8.22 o 
 -10   2   8       25.99       19.44      9.96 o 
  -9   2   8        4.05      -10.11      6.74 o 
  -8   2   8       34.09       24.48      9.71 o 
  -7   2   8      165.13      262.41     19.13 o 
  -6   2   8        2.08       -3.50      5.92 o 
  -5   2   8      277.28      265.14     13.15 o 
  -4   2   8       28.09       29.01      5.96 o 
  -3   2   8       64.24       61.81      6.89 o 
  -2   2   8       54.48       66.59      7.17 o 
  -1   2   8     1111.15     1139.26     18.42 o 
   0   2   8      586.53      581.10     12.66 o 
   1   2   8      252.83      227.02      7.34 o 
   2   2   8      125.15      137.31      6.00 o 
   3   2   8       13.56        7.34      3.51 o 
   4   2   8        1.00        0.36      3.57 o 
   5   2   8       10.83        5.92      9.20 o 
   6   2   8       30.11       42.74     15.12 o 
   7   2   8      101.22      114.40     22.35 o 
   8   2   8        0.51        6.57     13.48 o 
   9   2   8        0.88      -13.48     12.16 o 
  10   2   8        0.78        4.93     16.11 o 
 -11   3   8       36.36       35.90     12.29 o 
 -10   3   8        0.09        0.50      8.43 o 
  -9   3   8       27.91       20.89     10.27 o 
  -8   3   8       54.46       56.71     12.00 o 
  -7   3   8       51.08       38.34     10.19 o 
  -6   3   8       12.76       10.85      6.83 o 
  -5   3   8       11.41       15.51      6.31 o 
  -4   3   8      463.99      436.61     17.52 o 
  -3   3   8      997.02      938.55     24.61 o 
  -2   3   8       97.90       91.03      9.86 o 
  -1   3   8     1150.69     1187.49     19.97 o 
   0   3   8       64.21       56.33      5.81 o 
   1   3   8      131.02      120.79      5.94 o 
   2   3   8      222.05      189.61      9.75 o 
   3   3   8       21.80       20.12      4.46 o 
   4   3   8        0.03       -5.32      4.59 o 
   5   3   8       16.16       24.98     12.16 o 
   6   3   8       68.57       94.02     19.72 o 
   7   3   8        7.64        1.97     12.49 o 
   8   3   8        4.04       -1.97     12.82 o 
   9   3   8       24.47       16.77     17.09 o 
 -11   4   8       17.47       12.49     16.11 o 
 -10   4   8        6.87        1.76     10.03 o 
  -9   4   8       22.38       24.35     11.04 o 
  -8   4   8        8.43        5.26     11.51 o 
  -7   4   8       12.10       13.48     12.49 o 
  -6   4   8        0.16       -6.25      8.88 o 
  -5   4   8       16.59        4.60      8.55 o 
  -4   4   8      655.19      685.76     30.57 o 
  -3   4   8      207.68      216.68     19.23 o 
  -2   4   8      113.52      140.30     10.57 o 
  -1   4   8      599.90      611.91     17.79 o 
   0   4   8        9.10        0.77      4.13 o 
   1   4   8       81.10      100.74     12.51 o 
   2   4   8      422.65      411.12     11.25 o 
   3   4   8      167.81      175.77     11.44 o 
   4   4   8        9.81        6.55      6.26 o 
   5   4   8      108.64      124.92     20.71 o 
   6   4   8        7.95       10.85     12.16 o 
   7   4   8       46.39       28.60     16.11 o 
   8   4   8        0.89        4.60     13.81 o 
   9   4   8       22.02       16.44     16.11 o 
 -11   5   8       17.09       66.41     21.04 o 
 -10   5   8        3.42       -4.60     14.46 o 
  -9   5   8        0.31       -7.89     12.49 o 
  -8   5   8        9.11      -12.82     12.16 o 
  -7   5   8       47.02       42.41     15.78 o 
  -6   5   8       14.05       12.16     11.51 o 
  -5   5   8       77.19      115.39     18.74 o 
  -4   5   8      223.72      225.19     18.08 o 
  -3   5   8      172.25      188.04     16.11 o 
  -2   5   8      189.34      157.42     15.78 o 
  -1   5   8        5.21        1.18      3.91 o 
   0   5   8       84.14      120.86      8.54 o 
   1   5   8       20.91       25.31      5.03 o 
   2   5   8       55.85       55.26     11.86 o 
   3   5   8       35.73       31.70     10.19 o 
   4   5   8      169.14      149.90     24.33 o 
   5   5   8        9.60        7.53      7.72 o 
   6   5   8        8.64      -10.85     10.52 o 
   7   5   8       23.13       35.83     16.77 o 
   8   5   8       14.64       22.68     16.77 o 
 -10   6   8        0.46       -8.88     15.78 o 
  -9   6   8        1.07        3.29     13.81 o 
  -8   6   8        0.69       17.75     14.46 o 
  -7   6   8        0.57        0.33     11.83 o 
  -6   6   8       27.86       18.08     13.15 o 
  -5   6   8       31.21       48.33     13.81 o 
  -4   6   8      514.70      478.98     26.96 o 
  -3   6   8      339.68      334.66     21.37 o 
  -2   6   8       56.82       60.82     13.48 o 
  -1   6   8      244.28      238.17     11.97 o 
   0   6   8       44.35       51.68      6.82 o 
   1   6   8       83.24      106.82      9.92 o 
   2   6   8       25.32       19.43      6.96 o 
   3   6   8       12.29       10.03      6.85 o 
   4   6   8        3.94       -1.26      6.60 o 
   5   6   8       56.34       40.89     10.89 o 
   6   6   8       32.44       13.15     13.81 o 
   7   6   8        0.00       -6.90     12.82 o 
   8   6   8       18.47       12.82     16.77 o 
 -10   7   8        8.89       10.19     18.08 o 
  -9   7   8       51.39       57.53     20.05 o 
  -8   7   8       96.98      101.25     23.67 o 
  -7   7   8        0.13        1.64     13.48 o 
  -6   7   8      134.64      210.73     27.61 o 
  -5   7   8        0.02       -8.55      9.20 o 
  -4   7   8      116.77       98.62     18.41 o 
  -3   7   8       48.37       32.87     13.15 o 
  -2   7   8        6.68        5.92      7.89 o 
  -1   7   8       24.81       17.21      7.02 o 
   0   7   8       15.11        9.70      6.69 o 
   1   7   8        9.42        3.79      7.40 o 
   2   7   8       49.51       42.43      9.75 o 
   3   7   8        6.40        0.81      7.02 o 
   4   7   8        3.88       -1.48      7.32 o 
   5   7   8        4.56        1.92      8.75 o 
   6   7   8       13.63        0.66     14.14 o 
   7   7   8       39.94       44.71     19.40 o 
  -9   8   8        0.46       -7.56     15.12 o 
  -8   8   8        2.22       -8.88     14.79 o 
  -7   8   8       10.81       -5.26     12.49 o 
  -6   8   8        0.00       -5.59     10.85 o 
  -5   8   8       42.39       55.89     15.12 o 
  -4   8   8       14.00       15.78     12.16 o 
  -3   8   8       35.90       16.11     12.49 o 
  -2   8   8       34.33       38.13     13.48 o 
  -1   8   8      323.74      283.38     21.04 o 
   0   8   8      118.79      122.34     26.96 o 
   1   8   8      260.62      277.98     15.43 o 
   2   8   8        3.09       -4.89     11.18 o 
   3   8   8        0.33        4.14      7.66 o 
   4   8   8       22.14       34.35     10.69 o 
   5   8   8        0.06        0.47      9.87 o 
   6   8   8        0.31        0.33     13.81 o 
  -9   9   8        0.16        5.92     17.75 o 
  -8   9   8       72.55      111.44     24.00 o 
  -7   9   8       35.14       33.20     18.08 o 
  -6   9   8       17.98        7.56     14.46 o 
  -5   9   8        8.75       -3.29     12.49 o 
  -4   9   8       76.52      102.90     18.41 o 
  -3   9   8        7.50        1.97     10.52 o 
  -2   9   8        0.74        9.86     11.18 o 
  -1   9   8      172.17      245.57     27.61 o 
   0   9   8       43.24       45.67     11.60 o 
   1   9   8       49.46       49.45     16.60 o 
   2   9   8       80.44       70.46     18.41 o 
   3   9   8       63.48       83.54     15.62 o 
   4   9   8        1.72       -7.35      8.59 o 
   5   9   8        1.94       -1.25      9.85 o 
  -8  10   8        5.99       -8.55     15.78 o 
  -7  10   8        2.77      -11.83     13.48 o 
  -6  10   8        5.47       12.49     16.11 o 
  -5  10   8       58.15       58.19     18.41 o 
  -4  10   8        0.21        7.89     12.82 o 
  -3  10   8      149.89      152.87     24.33 o 
  -2  10   8      185.03      206.45     25.97 o 
  -1  10   8        7.75        0.99     12.49 o 
   0  10   8      104.33      135.77     23.34 o 
   1  10   8        3.28       -4.09      8.25 o 
   2  10   8       38.80       32.89     11.38 o 
   3  10   8        6.53        8.07      9.63 o 
   4  10   8        0.98       -6.93      9.86 o 
  -7  11   8       41.87       80.21     22.35 o 
  -6  11   8        1.47      -16.77     11.18 o 
  -5  11   8        1.77        6.90     13.48 o 
  -4  11   8        0.04        3.29     13.81 o 
  -3  11   8       23.67       18.08     15.12 o 
  -2  11   8       83.45       97.97     21.37 o 
  -1  11   8        3.66       -4.60     12.49 o 
   0  11   8       13.97        6.90     12.82 o 
   1  11   8        0.03       -1.97     11.51 o 
   2  11   8       25.91       17.25     11.50 o 
   3  11   8       24.17       31.38     15.12 o 
  -5  12   8        0.24      -11.18     14.14 o 
  -4  12   8       18.92       26.96     17.75 o 
  -3  12   8       13.93       40.44     18.08 o 
  -2  12   8        0.63        0.00     13.15 o 
  -1  12   8        2.56       -9.20     12.82 o 
   0  12   8       17.59       15.12     15.78 o 
   1  12   8        0.54        0.66     14.79 o 
  -1 -12   9        0.36      -18.74     16.11 o 
   0 -12   9        0.53        6.57     18.41 o 
   1 -12   9       23.05       21.04     18.74 o 
   4 -12   9        2.27       -1.97     16.77 o 
  -3 -11   9       19.48       44.05     22.35 o 
  -2 -11   9        5.50       15.78     18.41 o 
  -1 -11   9       10.86        0.66     16.11 o 
   0 -11   9        0.66        7.23     15.45 o 
   1 -11   9        1.07        8.55     16.77 o 
   2 -11   9        0.63        3.62     14.14 o 
   3 -11   9       19.71        3.62     14.14 o 
   4 -11   9       21.48        7.23     16.77 o 
   5 -11   9       34.49       31.56     20.05 o 
   6 -11   9        0.08        0.33     19.72 o 
  -5 -10   9        8.57       29.26     23.67 o 
  -4 -10   9        0.15       -7.56     16.11 o 
  -3 -10   9        4.84        4.27     16.77 o 
  -2 -10   9       14.15       39.78     18.08 o 
  -1 -10   9       12.03       12.49     16.44 o 
   0 -10   9        0.00      -11.83     12.16 o 
   1 -10   9       20.55        6.04      9.23 o 
   2 -10   9       70.17       77.22     13.92 o 
   3 -10   9       23.59       32.55     17.42 o 
   4 -10   9       34.97       23.34     17.42 o 
   5 -10   9       48.41       19.07     18.41 o 
   6 -10   9        0.33      -11.18     17.09 o 
   7 -10   9        1.44       -0.99     19.40 o 
  -6  -9   9       17.19       22.68     23.34 o 
  -5  -9   9        0.40      -17.42     15.78 o 
  -4  -9   9        7.52       -4.60     14.79 o 
  -3  -9   9        0.44       -0.66     15.45 o 
  -2  -9   9       28.31       49.97     18.08 o 
  -1  -9   9        3.42        8.55     13.15 o 
   0  -9   9        2.55       -1.56      8.13 o 
   1  -9   9       72.52       59.54     11.70 o 
   2  -9   9       95.32       88.55     13.83 o 
   3  -9   9       46.75       34.52     16.77 o 
   4  -9   9       11.19        1.31     13.48 o 
   5  -9   9        5.36       -0.66     15.45 o 
   6  -9   9        1.17       -5.92     15.78 o 
   7  -9   9       10.63       26.30     19.72 o 
   8  -9   9        0.71      -16.44     20.38 o 
  -7  -8   9        0.07       -8.22     20.05 o 
  -6  -8   9       11.40        0.66     16.44 o 
  -5  -8   9        0.27        6.57     16.11 o 
  -4  -8   9       70.44       84.16     22.68 o 
  -3  -8   9       85.41       91.39     23.01 o 
  -2  -8   9       23.72       48.65     17.09 o 
  -1  -8   9      202.60      195.16     12.56 o 
   0  -8   9      114.39      115.33     13.81 o 
   1  -8   9       21.69        8.52      9.70 o 
   2  -8   9      298.84      273.69     14.88 o 
   3  -8   9      136.43      213.03     25.97 o 
   4  -8   9      823.47      827.12     40.44 o 
   5  -8   9       10.48        1.97     14.14 o 
   6  -8   9      147.96      175.55     29.59 o 
   7  -8   9        1.23      -13.15     15.45 o 
   8  -8   9       20.91       10.85     21.70 o 
  -8  -7   9        0.25       -1.31     16.11 o 
  -7  -7   9        3.11       -9.20     16.11 o 
  -6  -7   9        8.34       -9.86     14.14 o 
  -5  -7   9       59.62       30.90     19.07 o 
  -4  -7   9       57.46       75.61     21.04 o 
  -3  -7   9       92.32      136.10     24.00 o 
  -2  -7   9       31.94       33.55      8.64 o 
  -1  -7   9      256.90      257.67     13.65 o 
   0  -7   9       82.60       89.35     18.57 o 
   1  -7   9      688.63      708.38     23.01 o 
   2  -7   9      270.26      263.69     13.79 o 
   3  -7   9      510.94      495.09     28.27 o 
   4  -7   9      476.39      482.27     30.24 o 
   5  -7   9       12.11       26.63     16.44 o 
   6  -7   9       13.64        2.96     14.14 o 
   7  -7   9        8.59        7.56     17.42 o 
   8  -7   9        0.53       -2.63     18.41 o 
   9  -7   9        0.22      -20.05     17.42 o 
  -8  -6   9        1.67       -5.92     16.44 o 
  -7  -6   9        0.14       10.52     15.45 o 
  -6  -6   9        0.08       -3.94     13.48 o 
  -5  -6   9       57.35       60.16     20.38 o 
  -4  -6   9        0.76        1.97     13.15 o 
  -3  -6   9        4.05       -7.07      5.82 o 
  -2  -6   9      140.51      143.12     13.03 o 
  -1  -6   9        0.20       -4.88      5.43 o 
   0  -6   9      278.35      274.37     12.89 o 
   1  -6   9      180.75      170.88     10.34 o 
   2  -6   9       20.55       14.36      6.62 o 
   3  -6   9       27.33       29.59     12.82 o 
   4  -6   9        2.64       -5.59     12.16 o 
   5  -6   9       41.50       44.71     17.42 o 
   6  -6   9      202.80      243.60     30.24 o 
   7  -6   9       15.58        2.96     15.45 o 
   8  -6   9       23.41       10.52     17.75 o 
   9  -6   9        0.94        2.30     18.08 o 
  -9  -5   9       10.68      -15.12     14.46 o 
  -8  -5   9        2.78       -7.89     15.12 o 
  -7  -5   9        5.23        3.29     13.48 o 
  -6  -5   9        2.08       -4.27     11.83 o 
  -5  -5   9        1.73       12.82     12.49 o 
  -4  -5   9      566.06      551.49     24.82 o 
  -3  -5   9       10.63       10.91      6.12 o 
  -2  -5   9        2.43        5.97      5.76 o 
  -1  -5   9        7.51        8.82      6.57 o 
   0  -5   9        9.20        0.48      5.23 o 
   1  -5   9      148.70      166.44     19.07 o 
   2  -5   9      297.37      287.37     12.00 o 
   3  -5   9        7.45        6.57      9.86 o 
   4  -5   9       54.01       63.78     15.45 o 
   5  -5   9        0.50       -3.29     10.19 o 
   6  -5   9       40.12       51.61     17.09 o 
   7  -5   9       18.72       10.19     14.14 o 
   8  -5   9        5.97       -7.23     13.81 o 
   9  -5   9        0.57        5.26     17.75 o 
  10  -5   9       16.08       16.44     19.40 o 
  -9  -4   9        9.84        2.96     16.77 o 
  -8  -4   9        0.73       -0.66     13.48 o 
  -7  -4   9        0.21       -0.33     12.49 o 
  -6  -4   9        7.88        2.63     12.49 o 
  -5  -4   9       20.38       12.17      8.88 o 
  -4  -4   9        0.91       -2.09      6.31 o 
  -3  -4   9       26.68       28.52     11.34 o 
  -2  -4   9        7.06        5.04      5.52 o 
  -1  -4   9       82.45       90.10     11.83 o 
   0  -4   9        8.28       20.27      6.03 o 
   1  -4   9      302.84      264.20     10.95 o 
   2  -4   9       67.72       76.74     11.34 o 
   3  -4   9        0.14       -1.31      7.23 o 
   4  -4   9      603.66      621.33     30.24 o 
   5  -4   9        0.38       -0.66      9.86 o 
   6  -4   9        7.06        0.00     10.52 o 
   7  -4   9       27.04       25.97     13.81 o 
   8  -4   9        0.27       -9.53     12.16 o 
   9  -4   9       11.35        3.94     15.12 o 
  10  -4   9        0.71       -2.63     16.44 o 
 -10  -3   9       13.22       -7.23     17.42 o 
  -9  -3   9        9.45       38.13     19.40 o 
  -8  -3   9       24.52       20.38     15.45 o 
  -7  -3   9       24.81       19.07     13.15 o 
  -6  -3   9       85.27       67.15     12.16 o 
  -5  -3   9      374.37      350.73     19.07 o 
  -4  -3   9        8.12       11.83      6.04 o 
  -3  -3   9      414.27      377.43     14.93 o 
  -2  -3   9       39.39       44.14     12.99 o 
  -1  -3   9       25.08       29.26      7.23 o 
   0  -3   9        0.10        1.06      4.40 o 
   1  -3   9       11.76       14.30      5.42 o 
   2  -3   9      350.74      369.58     11.25 o 
   3  -3   9       16.89       18.41      9.20 o 
   4  -3   9      820.08      804.44     33.20 o 
   5  -3   9        0.01       -1.64      9.20 o 
   6  -3   9       30.36       43.72     15.12 o 
   7  -3   9        1.39        9.20     12.49 o 
   8  -3   9        0.02       -7.23     11.51 o 
   9  -3   9       17.45       26.96     16.77 o 
  10  -3   9       12.93       16.44     18.41 o 
 -10  -2   9       14.25      -11.51     16.11 o 
  -9  -2   9        1.88        5.92     15.45 o 
  -8  -2   9       45.36       17.42     15.78 o 
  -7  -2   9       79.70       84.49     20.71 o 
  -6  -2   9       19.37       14.08      8.13 o 
  -5  -2   9       89.28       82.19     14.79 o 
  -4  -2   9      217.82      208.86     11.72 o 
  -3  -2   9       23.24       38.00      7.40 o 
  -2  -2   9      108.82      126.07     11.51 o 
  -1  -2   9     3951.98     4396.40     62.41 o 
   0  -2   9     1103.57     1093.88     43.72 o 
   1  -2   9     1991.18     2159.81     34.15 o 
   2  -2   9        7.78       12.49      3.94 o 
   3  -2   9      100.96      135.11     16.44 o 
   4  -2   9      715.02      736.39     30.57 o 
   5  -2   9       73.89       99.28     16.44 o 
   6  -2   9        4.03       -0.99      9.53 o 
   7  -2   9        5.31      -14.14     10.19 o 
   8  -2   9        0.12        2.63     13.48 o 
   9  -2   9        2.82      -13.15     13.48 o 
 -10  -1   9        1.15        4.27     18.41 o 
  -9  -1   9       64.13       55.89     21.70 o 
  -8  -1   9        7.34        1.97     11.83 o 
  -7  -1   9       16.01        7.23     12.82 o 
  -6  -1   9        2.54       -4.06      7.19 o 
  -5  -1   9        8.32        4.20      5.37 o 
  -4  -1   9      245.65      229.27     14.30 o 
  -3  -1   9      421.73      424.55     15.69 o 
  -2  -1   9     1711.05     1787.42     33.82 o 
  -1  -1   9     2426.27     2611.97     41.83 o 
   0  -1   9      461.12      447.94     13.39 o 
   1  -1   9     2792.87     3028.07     66.74 o 
   2  -1   9      401.93      404.48      8.79 o 
   3  -1   9      164.57      168.32     13.48 o 
   4  -1   9        0.44      -10.36      6.90 o 
   5  -1   9       63.86       75.94     14.46 o 
   6  -1   9       23.76       30.57     12.16 o 
   7  -1   9       21.47       15.78     12.49 o 
   8  -1   9        9.07        4.27     13.15 o 
  10  -1   9       26.49       25.31     18.08 o 
 -11   0   9        0.53      -20.05     17.75 o 
 -10   0   9        4.15       -3.62     15.78 o 
  -9   0   9       13.59        9.20     16.11 o 
  -8   0   9        0.93       -7.56     13.48 o 
  -7   0   9       45.83       35.50     16.44 o 
  -6   0   9      296.37      279.47     16.15 o 
  -5   0   9        0.02       -5.09      5.43 o 
  -4   0   9       91.76      102.16     11.79 o 
  -3   0   9      668.42      688.40     20.57 o 
  -2   0   9      416.28      396.61      8.34 o 
  -1   0   9     1837.55     1896.96     26.06 o 
   0   0   9      269.95      300.47      7.03 o 
   1   0   9        3.69        0.34      3.78 o 
   2   0   9       39.35       50.59      6.41 o 
   3   0   9       10.82        4.27      6.57 o 
   4   0   9      251.75      246.89     16.11 o 
   5   0   9        3.92        2.63      7.89 o 
   6   0   9       61.64       71.01     14.79 o 
   7   0   9        4.09        0.00     10.52 o 
   8   0   9       84.04       92.71     22.68 o 
   9   0   9        0.86        3.94     14.46 o 
  10   0   9       12.99       -4.93     15.45 o 
 -10   1   9        0.06      -21.70     14.46 o 
  -9   1   9        0.88        3.62     14.14 o 
  -8   1   9        0.19       -6.57     11.83 o 
  -7   1   9       74.16       97.97     19.72 o 
  -6   1   9       24.25       14.79     12.16 o 
  -5   1   9       29.41       14.43      7.55 o 
  -4   1   9        2.33       -4.37      4.96 o 
  -3   1   9       64.53       52.18      8.71 o 
  -2   1   9     2496.05     2527.21     27.10 o 
  -1   1   9        1.92        4.15      2.70 o 
   0   1   9      477.15      434.47     11.42 o 
   1   1   9        5.78        7.29      3.23 o 
   2   1   9        9.17        6.07      3.18 o 
   3   1   9       15.36       15.64      4.93 o 
   4   1   9       41.30       39.06      8.05 o 
   5   1   9      196.65      195.08     11.85 o 
   6   1   9       43.44       45.44     10.50 o 
   7   1   9       61.30       66.41     19.07 o 
   8   1   9       34.22       20.38     15.78 o 
   9   1   9        7.91        1.31     13.48 o 
  10   1   9        1.10       -0.99     14.79 o 
 -11   2   9        1.08        2.01      9.83 o 
 -10   2   9        3.66        0.06      9.18 o 
  -9   2   9        5.66        5.19      9.16 o 
  -8   2   9        2.81        5.70      8.00 o 
  -7   2   9        7.76        8.58      8.71 o 
  -6   2   9      194.46      191.33     19.40 o 
  -5   2   9       16.47       11.51      5.31 o 
  -4   2   9       63.48       75.06      8.16 o 
  -3   2   9      215.74      232.84      9.33 o 
  -2   2   9      258.73      257.19      8.21 o 
  -1   2   9      595.93      648.26     13.60 o 
   0   2   9      166.43      141.64      6.37 o 
   1   2   9      261.79      259.94      8.27 o 
   2   2   9      127.66      124.46      5.98 o 
   3   2   9        0.53        0.07      3.23 o 
   4   2   9       81.03       80.01      9.71 o 
   5   2   9       80.47       93.09     11.30 o 
   6   2   9       55.91       43.72     15.45 o 
   7   2   9        8.17       19.07     14.79 o 
   8   2   9       73.90       52.93     18.08 o 
   9   2   9        0.05       -7.56     13.48 o 
 -11   3   9        0.04       -4.47      9.45 o 
 -10   3   9       23.17       21.16     10.81 o 
  -9   3   9       12.07       10.56      9.75 o 
  -8   3   9        0.02      -11.09      7.40 o 
  -7   3   9       33.62       54.45     10.92 o 
  -6   3   9        8.88        7.47      7.30 o 
  -5   3   9      189.45      183.10     11.33 o 
  -4   3   9        5.65       -1.97      5.23 o 
  -3   3   9        8.53       17.01      6.55 o 
  -2   3   9      254.89      258.00      9.01 o 
  -1   3   9       34.63       46.04      5.75 o 
   0   3   9      675.16      748.95     15.34 o 
   1   3   9      122.88      100.97      8.12 o 
   2   3   9        1.44        2.59      3.53 o 
   3   3   9       22.01       33.45      5.40 o 
   4   3   9       54.42       50.62      6.70 o 
   5   3   9      452.30      417.83     28.27 o 
   6   3   9       57.60       50.96     17.09 o 
   7   3   9      213.01      217.63     29.59 o 
   8   3   9        1.10       -0.66     12.82 o 
   9   3   9       14.15        3.94     15.12 o 
 -11   4   9       23.89        0.66     16.77 o 
 -10   4   9        1.43      -11.65      7.76 o 
  -9   4   9        2.46        2.00      8.99 o 
  -8   4   9       28.69       39.12     17.42 o 
  -7   4   9       16.01        0.99     11.51 o 
  -6   4   9       40.34       41.42     14.46 o 
  -5   4   9       30.23       13.48     10.19 o 
  -4   4   9      224.31      242.94     18.74 o 
  -3   4   9       44.66       45.54      8.82 o 
  -2   4   9      634.13      577.87     14.49 o 
  -1   4   9        2.47       -1.09      3.50 o 
   0   4   9        1.84        6.14      3.90 o 
   1   4   9       36.47       37.30      5.50 o 
   2   4   9        1.07       -4.71      3.42 o 
   3   4   9        2.50       -0.96      4.10 o 
   4   4   9       36.74       40.69      8.77 o 
   5   4   9      138.16      160.76     23.67 o 
   6   4   9       42.09       27.29     16.11 o 
   7   4   9        7.67        5.92     12.82 o 
   8   4   9        1.00      -10.19     13.48 o 
   9   4   9        0.01      -13.81     14.79 o 
 -10   5   9        0.04       17.42     16.44 o 
  -9   5   9        7.33        7.89     14.46 o 
  -8   5   9      175.93      246.56     31.56 o 
  -7   5   9        9.37        7.89     11.51 o 
  -6   5   9       22.88       34.85     14.46 o 
  -5   5   9       76.70       86.46     17.75 o 
  -4   5   9      105.88      137.09     19.40 o 
  -3   5   9        9.18       14.79      9.20 o 
  -2   5   9      171.75      157.62     10.53 o 
  -1   5   9       20.37       24.92      5.54 o 
   0   5   9      369.45      390.64     12.08 o 
   1   5   9        8.81        5.73      4.39 o 
   2   5   9       28.73       32.86      6.08 o 
   3   5   9      154.73      147.67     11.24 o 
   4   5   9       18.67       13.23      7.49 o 
   5   5   9       51.44       63.12     18.41 o 
   6   5   9       77.73       87.45     21.37 o 
   7   5   9        0.20       -3.94     13.48 o 
   8   5   9       18.44       34.85     18.41 o 
 -10   6   9        3.18        3.62     16.77 o 
  -9   6   9       18.44       36.16     21.04 o 
  -8   6   9        2.70       -3.94     13.15 o 
  -7   6   9        0.22       -2.96     13.48 o 
  -6   6   9       35.92       31.89     14.46 o 
  -5   6   9        1.88        0.33     10.52 o 
  -4   6   9        2.16        7.56     10.19 o 
  -3   6   9       14.02       16.44     10.19 o 
  -2   6   9       42.67       69.69     13.81 o 
  -1   6   9       68.89       81.80      8.41 o 
   0   6   9      135.38      141.29     21.21 o 
   1   6   9       56.45       62.78      7.51 o 
   2   6   9       21.22       15.03      8.71 o 
   3   6   9       12.62       -0.60      7.56 o 
   4   6   9       39.89       31.27      9.40 o 
   5   6   9       22.68        8.88     14.14 o 
   6   6   9       51.69       31.23     17.09 o 
   7   6   9        0.76        1.97     13.48 o 
 -10   7   9       14.93       10.19     19.40 o 
  -9   7   9       47.78       31.56     19.40 o 
  -8   7   9       15.74       11.83     15.45 o 
  -7   7   9       48.54       72.32     19.72 o 
  -6   7   9       35.05       28.27     16.11 o 
  -5   7   9        0.18       13.48     11.83 o 
  -4   7   9        0.07       -6.25     10.19 o 
  -3   7   9       16.36       14.46     10.52 o 
  -2   7   9        0.56       -0.99      8.55 o 
  -1   7   9        4.90       -2.92      5.76 o 
   0   7   9      269.05      264.96     14.03 o 
   1   7   9       38.33       44.01     22.35 o 
   2   7   9        6.34       -1.15      6.51 o 
   3   7   9       18.05        9.35      7.78 o 
   4   7   9        5.34        8.34      8.23 o 
   5   7   9       19.03       28.93     15.78 o 
   6   7   9        3.04        0.00     13.15 o 
   7   7   9        3.48      -10.19     13.81 o 
  -9   8   9       17.99        0.33     17.09 o 
  -8   8   9       26.73       36.82     19.40 o 
  -7   8   9        1.60       -3.62     14.14 o 
  -6   8   9        0.78      -12.16     10.85 o 
  -5   8   9       57.85       69.69     18.41 o 
  -4   8   9        8.59       -3.62     11.18 o 
  -3   8   9       13.55        2.30     11.18 o 
  -2   8   9       79.68       58.85     16.11 o 
  -1   8   9       18.73       26.30     12.49 o 
   0   8   9      199.86      197.65     13.36 o 
   1   8   9       22.07       30.22      9.64 o 
   2   8   9        0.19       -8.96      6.95 o 
   3   8   9       24.70       15.64      8.59 o 
   4   8   9       14.59       13.00      9.29 o 
   5   8   9       23.07       28.93     16.77 o 
   6   8   9        0.04       -5.92     14.46 o 
  -9   9   9        6.31       -0.66     16.77 o 
  -8   9   9        1.00        0.66     14.79 o 
  -7   9   9        0.59      -18.25     12.16 o 
  -6   9   9        1.61       -6.57     13.81 o 
  -5   9   9       78.87       92.71     20.05 o 
  -4   9   9        4.90        7.23     11.83 o 
  -3   9   9       86.71      107.83     19.40 o 
  -2   9   9       17.12        1.31     10.85 o 
  -1   9   9        0.83        0.00     11.51 o 
   0   9   9       62.26      136.38     35.50 o 
   1   9   9       16.61       11.77      8.56 o 
   2   9   9       14.96       11.51      9.30 o 
   3   9   9       11.34       17.89     10.09 o 
   4   9   9        0.57        0.42      8.82 o 
   5   9   9       16.81        6.25     15.78 o 
  -8  10   9        0.04      -19.07     14.79 o 
  -7  10   9        8.55      -10.52     13.15 o 
  -6  10   9        0.96       -9.20     12.82 o 
  -5  10   9        0.35       -3.29     13.15 o 
  -4  10   9       13.78       -3.29     12.49 o 
  -3  10   9       11.50       11.18     12.82 o 
  -2  10   9       95.74       61.48     19.07 o 
  -1  10   9        5.10        4.60     12.82 o 
   0  10   9      432.98      389.23     27.29 o 
   1  10   9        0.47      -11.51      7.67 o 
   2  10   9       77.20      112.85     16.04 o 
   3  10   9        1.60        4.60     10.00 o 
   4  10   9       21.89       32.18     12.86 o 
  -6  11   9        1.61       -9.20     11.83 o 
  -5  11   9        7.78       -3.29     13.48 o 
  -4  11   9       48.17       50.30     19.07 o 
  -3  11   9       75.19       85.14     21.70 o 
  -2  11   9        5.20       -1.31     13.15 o 
  -1  11   9        0.60      -17.26     11.51 o 
   0  11   9       65.28       71.01     20.38 o 
   1  11   9        5.08       13.81     14.14 o 
   2  11   9       22.34       21.38     11.89 o 
  -4  12   9        0.71       -8.55     14.46 o 
  -3  12   9        0.66      -18.08     13.15 o 
  -2  12   9       11.00        5.92     14.79 o 
  -1  12   9        0.10      -13.15     11.83 o 
   0  12   9        9.57        7.89     15.12 o 
   0 -12  10        0.00       -0.33     17.75 o 
   1 -12  10        9.72       16.44     17.42 o 
  -3 -11  10        2.94        5.59     18.74 o 
  -2 -11  10        2.50      -21.04     14.79 o 
  -1 -11  10        2.57      -15.78     14.79 o 
   0 -11  10        3.02        2.63     15.12 o 
   1 -11  10        3.63      -16.77     15.45 o 
   3 -11  10        8.32        5.92     15.12 o 
   4 -11  10        2.75       -6.57     15.12 o 
   5 -11  10        7.23      -10.52     17.09 o 
  -4 -10  10        0.40       24.66     18.08 o 
  -3 -10  10       10.55        5.26     18.08 o 
  -2 -10  10       28.40       47.34     20.71 o 
  -1 -10  10       15.48        6.25     16.44 o 
   0 -10  10        0.12       -6.90     13.15 o 
   1 -10  10        8.06       -7.30      8.71 o 
   2 -10  10        1.60      -13.81     12.49 o 
   3 -10  10       13.66        3.62     14.46 o 
   4 -10  10        3.41       11.18     15.78 o 
   5 -10  10       10.62       19.07     20.05 o 
   6 -10  10       23.02      -12.16     17.75 o 
  -6  -9  10        5.38       14.14     20.05 o 
  -5  -9  10        2.20        6.57     17.75 o 
  -4  -9  10        1.64      -19.72     13.15 o 
  -3  -9  10       72.84       84.82     23.67 o 
  -2  -9  10       31.68       23.34     18.08 o 
  -1  -9  10      107.33      187.06     27.29 o 
   0  -9  10        0.23        2.42      8.84 o 
   1  -9  10       10.09       -2.58      8.36 o 
   2  -9  10        1.87       -5.92     10.52 o 
   3  -9  10       10.72       18.08     14.79 o 
   4  -9  10        6.67        0.00     14.46 o 
   5  -9  10        3.90       22.35     18.08 o 
   6  -9  10       19.34        1.64     17.42 o 
   7  -9  10        3.26       -8.55     19.40 o 
  -7  -8  10        0.40      -11.83     16.44 o 
  -6  -8  10       11.60        8.22     18.08 o 
  -5  -8  10       16.20        2.96     17.09 o 
  -4  -8  10       57.68       77.58     22.68 o 
  -3  -8  10       28.24       42.74     19.07 o 
  -2  -8  10       89.32      113.42     23.67 o 
  -1  -8  10      243.09      250.00     14.42 o 
   0  -8  10      140.04      148.21     15.16 o 
   1  -8  10      133.08      157.11     15.76 o 
   2  -8  10       59.57       69.37     16.77 o 
   3  -8  10        1.62       -0.33     14.14 o 
   4  -8  10       16.17        4.60     16.11 o 
   5  -8  10        0.54       -1.97     13.48 o 
   6  -8  10       37.34       23.01     19.40 o 
   7  -8  10        5.52       23.67     19.72 o 
   8  -8  10        0.01       -6.25     17.42 o 
  -7  -7  10        0.00        1.31     17.09 o 
  -6  -7  10        0.48      -20.71     13.81 o 
  -5  -7  10       38.16       26.63     17.75 o 
  -4  -7  10       10.66       20.38     15.45 o 
  -3  -7  10      130.79       96.98     22.68 o 
  -2  -7  10        7.25        1.03      6.79 o 
  -1  -7  10       27.11       33.39      9.63 o 
   0  -7  10        4.86        6.47      7.40 o 
   1  -7  10       67.54       84.18     12.20 o 
   2  -7  10       31.29       47.70      9.86 o 
   3  -7  10        4.53       -6.90     11.18 o 
   4  -7  10       17.76       22.03     16.77 o 
   5  -7  10       69.64       59.17     18.74 o 
   6  -7  10       86.60       54.57     19.40 o 
   7  -7  10       50.89       56.87     21.70 o 
   8  -7  10       34.42       15.78     19.40 o 
   9  -7  10        0.33      -25.31     17.09 o 
  -8  -6  10        6.42        5.92     17.75 o 
  -7  -6  10       35.12       26.30     19.72 o 
  -6  -6  10        4.20       20.38     16.44 o 
  -5  -6  10       53.19       67.06     20.71 o 
  -4  -6  10        0.00       -8.88     11.83 o 
  -3  -6  10      179.37      184.13     13.15 o 
  -2  -6  10       31.13       34.56      9.00 o 
  -1  -6  10        0.50       -0.40      5.99 o 
   0  -6  10       99.75       91.38     11.15 o 
   1  -6  10       60.76       73.81     10.34 o 
   2  -6  10       43.82       33.03      8.19 o 
   3  -6  10      375.66      364.25     24.33 o 
   4  -6  10       26.95       13.48     14.46 o 
   5  -6  10     1113.62     1191.04     49.31 o 
   6  -6  10       15.47       25.97     16.44 o 
   7  -6  10       76.49      102.90     23.34 o 
   8  -6  10       34.81       17.09     19.07 o 
   9  -6  10       17.28       14.79     18.74 o 
  -9  -5  10       12.42        7.23     18.74 o 
  -8  -5  10        1.55       -8.22     15.45 o 
  -7  -5  10        0.63      -10.52     12.49 o 
  -6  -5  10       15.09       21.04     16.44 o 
  -5  -5  10       14.81       -7.56     11.51 o 
  -4  -5  10       33.28       28.80      9.30 o 
  -3  -5  10      177.05      164.31     28.60 o 
  -2  -5  10      219.28      203.77     11.65 o 
  -1  -5  10      446.40      452.78     16.79 o 
   0  -5  10       46.37       40.74      8.00 o 
   1  -5  10      161.92      158.65      9.73 o 
   2  -5  10       83.85       80.64      9.36 o 
   3  -5  10      371.86      359.98     23.01 o 
   4  -5  10        1.56       -4.60      9.86 o 
   5  -5  10      396.65      367.54     26.30 o 
   6  -5  10      118.47      153.85     25.97 o 
   7  -5  10      128.90      155.83     25.64 o 
   8  -5  10       24.47       16.11     16.44 o 
   9  -5  10        3.58      -12.82     15.78 o 
  -9  -4  10        6.60       30.57     19.40 o 
  -8  -4  10       14.21        8.22     15.78 o 
  -7  -4  10        8.90       -2.63     13.15 o 
  -6  -4  10       55.14       32.72     10.76 o 
  -5  -4  10       51.45       37.97     10.36 o 
  -4  -4  10       12.19       23.88      7.76 o 
  -3  -4  10       20.16       14.28      6.48 o 
  -2  -4  10        8.80        8.52      5.59 o 
  -1  -4  10        8.28       -1.78      5.92 o 
   0  -4  10      192.93      191.00     10.45 o 
   1  -4  10       90.87      125.57     10.95 o 
   2  -4  10       62.12       75.59      8.29 o 
   3  -4  10      297.72      293.57     20.05 o 
   4  -4  10        6.57        8.22     10.19 o 
   5  -4  10      276.23      244.59     21.04 o 
   6  -4  10       13.41        6.90     12.16 o 
   7  -4  10        2.67       -7.23     12.16 o 
   8  -4  10       51.53       57.20     20.38 o 
   9  -4  10       14.29       18.08     17.42 o 
 -10  -3  10        9.26       44.05     22.68 o 
  -9  -3  10       78.16       74.95     23.34 o 
  -8  -3  10       18.30       14.46     16.44 o 
  -7  -3  10        4.31       -3.29     10.52 o 
  -6  -3  10        0.00       -5.93      8.43 o 
  -5  -3  10       84.41       80.63     21.20 o 
  -4  -3  10       40.85       51.56      9.86 o 
  -3  -3  10       24.20       30.09      7.63 o 
  -2  -3  10       37.71       39.26      7.72 o 
  -1  -3  10       19.62       36.32      7.19 o 
   0  -3  10       20.15       27.60      6.48 o 
   1  -3  10       50.54       51.03     11.67 o 
   2  -3  10      108.68      106.67      7.29 o 
   3  -3  10      536.45      541.44     25.97 o 
   4  -3  10       34.03       36.82     12.16 o 
   5  -3  10       61.99       70.02     16.11 o 
   6  -3  10       89.11      117.69     21.04 o 
   7  -3  10       37.23       11.83     13.48 o 
   8  -3  10      115.90      107.83     22.35 o 
   9  -3  10       51.83       40.76     19.40 o 
  10  -3  10       18.91       -4.93     17.42 o 
 -10  -2  10       46.33       48.00     23.67 o 
  -9  -2  10       30.88       40.11     21.04 o 
  -8  -2  10        4.36        2.63     14.46 o 
  -7  -2  10        6.95        2.96     11.18 o 
  -6  -2  10       64.85       56.27     11.46 o 
  -5  -2  10      189.45      183.49     12.53 o 
  -4  -2  10      197.23      166.64     11.26 o 
  -3  -2  10       80.63       75.68      9.75 o 
  -2  -2  10      761.99      775.31     21.14 o 
  -1  -2  10     1053.62      989.58     38.63 o 
   0  -2  10        7.89        5.87      4.87 o 
   1  -2  10       73.89       77.95      6.51 o 
   2  -2  10        0.07        0.00      6.25 o 
   3  -2  10      343.73      347.48     20.05 o 
   4  -2  10       17.38       17.42     10.19 o 
   5  -2  10      196.97      186.40     17.42 o 
   6  -2  10       43.85       23.67     12.82 o 
   7  -2  10        2.78       15.45     13.15 o 
   8  -2  10      126.38      160.10     26.96 o 
   9  -2  10        0.96       -3.94     15.45 o 
 -10  -1  10      132.38      116.38     29.59 o 
  -9  -1  10       10.06       14.46     18.74 o 
  -8  -1  10      160.09      144.65     27.61 o 
  -7  -1  10        2.60      -11.83     10.52 o 
  -6  -1  10       17.08       12.97      8.93 o 
  -5  -1  10       50.64       54.23      9.99 o 
  -4  -1  10       92.30       85.80     11.04 o 
  -3  -1  10       27.55       32.24      7.90 o 
  -2  -1  10       92.17      126.10     11.46 o 
  -1  -1  10      725.09      704.09     19.04 o 
   0  -1  10     1130.90     1100.84     27.94 o 
   1  -1  10      246.02      270.38      7.26 o 
   2  -1  10       40.91       43.68      8.05 o 
   3  -1  10      708.61      659.79     26.96 o 
   4  -1  10        6.19        2.30      7.89 o 
   5  -1  10        0.46        5.59      9.20 o 
   6  -1  10       27.69       42.08     14.14 o 
   7  -1  10       26.77       24.66     14.14 o 
   8  -1  10        5.28       -3.29     13.15 o 
  10  -1  10        0.16       -0.33     17.42 o 
 -10   0  10        6.03        1.64     17.42 o 
  -9   0  10        0.00       -9.20     13.81 o 
  -8   0  10      128.11       88.43     23.67 o 
  -7   0  10      184.75      154.84     25.97 o 
  -6   0  10       18.55       15.27      8.70 o 
  -5   0  10       73.17       68.00     17.26 o 
  -4   0  10       18.57       18.32     14.46 o 
  -3   0  10      129.29       97.23     14.96 o 
  -2   0  10      504.98      462.84      9.72 o 
  -1   0  10       79.40       74.02      6.42 o 
   0   0  10       58.67       68.07      5.03 o 
   1   0  10      535.97      535.13     11.79 o 
   2   0  10        0.12       -3.92      2.61 o 
   3   0  10      179.99      183.44     14.46 o 
   4   0  10       36.72       41.42     11.18 o 
   5   0  10      455.51      450.38     23.67 o 
   6   0  10      148.48      191.00     21.70 o 
   7   0  10       78.80      100.65     16.27 o 
   8   0  10       71.24       68.71     20.71 o 
   9   0  10        0.42       10.85     14.46 o 
 -10   1  10        6.11       -5.59     18.08 o 
  -9   1  10       13.17       19.40     19.07 o 
  -8   1  10       28.70       26.96     18.41 o 
  -7   1  10       30.35       34.85     15.45 o 
  -6   1  10       20.89       16.59      8.45 o 
  -5   1  10      110.60      142.10     14.99 o 
  -4   1  10        4.48        8.69      6.41 o 
  -3   1  10       23.19       17.84      6.07 o 
  -2   1  10        7.97       11.92      4.60 o 
  -1   1  10      568.47      532.05     10.19 o 
   0   1  10     1138.48     1222.50     22.60 o 
   1   1  10       10.41        6.55      3.34 o 
   2   1  10      691.31      675.08     13.21 o 
   3   1  10       35.40       41.87      7.96 o 
   4   1  10      157.39      146.99     11.05 o 
   5   1  10      128.22      140.13     11.60 o 
   6   1  10       90.44      151.18     30.74 o 
   7   1  10       38.51       19.40     15.12 o 
   8   1  10        4.61       -1.31     13.15 o 
   9   1  10        0.01      -10.52     13.15 o 
 -10   2  10        0.61       -4.00      8.71 o 
  -9   2  10       34.42       21.67     20.88 o 
  -8   2  10        3.70        4.27      9.86 o 
  -7   2  10        0.03       -6.51      6.85 o 
  -6   2  10       91.57       85.85     18.08 o 
  -5   2  10        0.59       -6.06      4.36 o 
  -4   2  10        5.68        3.91      4.46 o 
  -3   2  10      106.08      115.97      9.36 o 
  -2   2  10       92.33       87.58      8.48 o 
  -1   2  10     1083.47     1111.60     19.25 o 
   0   2  10       93.33       77.84      8.51 o 
   1   2  10        4.19        6.01      4.78 o 
   2   2  10      362.78      371.15     10.04 o 
   3   2  10      147.22      142.31      6.89 o 
   4   2  10       40.05       53.87      9.40 o 
   5   2  10      144.44      148.07     27.78 o 
   6   2  10        3.42        6.90     12.49 o 
   7   2  10       33.17       12.49     14.46 o 
   8   2  10       47.61       64.76     20.05 o 
   9   2  10       14.31       -2.96     15.12 o 
 -10   3  10       19.17       22.04     15.62 o 
  -9   3  10       42.63       29.99     21.70 o 
  -8   3  10        2.50       -4.36      7.02 o 
  -7   3  10       17.85        9.50      8.13 o 
  -6   3  10       50.41       22.68      9.20 o 
  -5   3  10        0.18       -3.63      4.43 o 
  -4   3  10      208.40      179.60     12.26 o 
  -3   3  10       73.16       85.23     11.18 o 
  -2   3  10      101.24       96.89      7.06 o 
  -1   3  10      284.49      281.50      9.65 o 
   0   3  10       62.65       75.66      6.83 o 
   1   3  10      179.02      195.00      7.97 o 
   2   3  10       18.12       13.07      4.45 o 
   3   3  10      317.64      317.27     18.22 o 
   4   3  10      568.66      564.89     20.55 o 
   5   3  10        9.62        4.27     11.83 o 
   6   3  10      234.61      250.18     24.33 o 
   7   3  10       27.33       39.78     17.75 o 
   8   3  10       40.36       21.37     18.08 o 
   9   3  10        0.00       -8.22     14.46 o 
 -10   4  10       40.35       88.43     24.33 o 
  -9   4  10       14.01        2.96     12.82 o 
  -8   4  10        3.99      -14.14     12.49 o 
  -7   4  10        0.43       -3.29     11.18 o 
  -6   4  10       30.49       24.66     13.48 o 
  -5   4  10       22.05       14.46     10.85 o 
  -4   4  10       70.02       78.51     13.31 o 
  -3   4  10       15.87       11.14      7.06 o 
  -2   4  10      103.72      111.06     13.50 o 
  -1   4  10       81.68       88.49     15.28 o 
   0   4  10        3.40        4.85      4.01 o 
   1   4  10      219.41      237.82     10.11 o 
   2   4  10       47.02       45.57      6.23 o 
   3   4  10      435.15      451.56     23.97 o 
   4   4  10        2.81       -1.97     10.85 o 
   5   4  10       17.81        1.97     11.51 o 
   6   4  10        8.25        6.90     13.15 o 
   7   4  10       11.76        3.62     12.82 o 
   8   4  10       16.87       27.29     17.75 o 
 -10   5  10       24.53       38.79     20.71 o 
  -9   5  10        3.87        2.30     14.14 o 
  -8   5  10        2.76        7.56     14.14 o 
  -7   5  10       97.02      151.22     24.33 o 
  -6   5  10        8.85       -0.99     10.85 o 
  -5   5  10        0.09       -7.56      8.88 o 
  -4   5  10       27.96       21.04     11.51 o 
  -3   5  10      239.33      237.23     13.69 o 
  -2   5  10       23.26       20.55      7.30 o 
  -1   5  10       38.47       44.92      6.70 o 
   0   5  10      113.08      131.10     13.93 o 
   1   5  10      416.87      394.59     12.45 o 
   2   5  10      196.75      180.43      9.20 o 
   3   5  10       95.11      138.44     28.77 o 
   4   5  10        2.41      -11.18      9.86 o 
   5   5  10        0.65        2.30     12.49 o 
   6   5  10        0.41       -9.53     10.85 o 
   7   5  10        7.91        4.27     15.45 o 
   8   5  10       11.00       -2.63     15.78 o 
 -10   6  10        0.06      -15.78     16.44 o 
  -9   6  10       11.95      -18.41     15.12 o 
  -8   6  10       29.84       16.77     16.44 o 
  -7   6  10       71.60       97.97     22.35 o 
  -6   6  10        3.44        7.23     11.18 o 
  -5   6  10       51.74       49.31     16.11 o 
  -4   6  10       30.56       34.85     14.14 o 
  -3   6  10        6.27       -5.59      7.56 o 
  -2   6  10        0.00        1.86      6.24 o 
  -1   6  10       22.93       23.10      6.32 o 
   0   6  10       12.98        9.81      5.47 o 
   1   6  10      192.07      183.06     13.00 o 
   2   6  10      314.20      281.52     14.42 o 
   3   6  10        3.95        1.41      6.62 o 
   4   6  10        0.22       -8.55     10.19 o 
   5   6  10        5.04       -1.97     12.49 o 
   6   6  10       13.31       11.83     15.12 o 
   7   6  10       19.76       27.29     17.42 o 
  -9   7  10        2.94       14.46     18.08 o 
  -8   7  10       65.65       41.09     20.38 o 
  -7   7  10        7.59       -6.25     12.16 o 
  -6   7  10        8.49      -11.51     12.82 o 
  -5   7  10       44.47       35.83     15.78 o 
  -4   7  10       25.11       40.76     14.14 o 
  -3   7  10       11.90        8.22     10.52 o 
  -2   7  10       30.18       26.30     12.82 o 
  -1   7  10      140.72      148.59     17.09 o 
   0   7  10      180.00      156.81     12.59 o 
   1   7  10      121.34      130.82     14.03 o 
   2   7  10      134.13      139.79     32.22 o 
   3   7  10       62.89       55.27     11.36 o 
   4   7  10       76.44       80.54     20.05 o 
   5   7  10        4.38       14.46     15.12 o 
   6   7  10       17.63       27.29     15.78 o 
  -9   8  10        0.03        5.59     18.41 o 
  -8   8  10        0.01      -12.49     15.12 o 
  -7   8  10       26.54       18.74     15.78 o 
  -6   8  10        0.02      -16.27     10.85 o 
  -5   8  10       24.29       27.94     14.79 o 
  -4   8  10        9.70       -0.66     10.85 o 
  -3   8  10        2.16       -4.93     11.51 o 
  -2   8  10        0.89       -0.66      9.86 o 
  -1   8  10      129.53      155.50     22.35 o 
   0   8  10       65.03       74.47     12.31 o 
   1   8  10       26.11       34.34      9.86 o 
   2   8  10       16.71        6.96      8.02 o 
   3   8  10       12.98       -1.40      8.38 o 
   4   8  10       15.59        4.93     12.82 o 
   5   8  10        6.15        7.56     14.79 o 
   6   8  10        0.09       24.66     18.74 o 
  -8   9  10        0.16        0.99     15.45 o 
  -7   9  10        9.93        0.00     14.14 o 
  -6   9  10        2.46        1.64     13.81 o 
  -5   9  10        4.81       21.70     15.45 o 
  -4   9  10       32.74       23.01     15.12 o 
  -3   9  10       52.44       68.38     18.41 o 
  -2   9  10       37.57       38.79     15.45 o 
  -1   9  10      536.02      515.80     29.92 o 
   0   9  10      127.17      119.80     15.19 o 
   1   9  10       33.24       33.70     10.69 o 
   2   9  10        8.07        8.99      8.33 o 
   3   9  10        1.23        4.43      9.40 o 
   4   9  10        0.57      -16.44     12.82 o 
   5   9  10       10.54       23.67     18.41 o 
  -7  10  10        1.08        1.97     16.11 o 
  -6  10  10        0.05      -18.25     12.16 o 
  -5  10  10       31.13       18.74     16.44 o 
  -4  10  10        5.48       -8.22     11.51 o 
  -3  10  10       29.91       34.52     15.45 o 
  -2  10  10        0.02       -6.25     11.18 o 
  -1  10  10       47.65       61.80     18.41 o 
   0  10  10        4.55       -2.63     11.83 o 
   1  10  10       25.72       25.37     11.00 o 
   2  10  10       16.66       26.62     11.85 o 
   3  10  10       18.17        7.32     10.69 o 
  -6  11  10        2.62       -6.57     15.12 o 
  -5  11  10        8.69       -0.99     15.12 o 
  -4  11  10        1.01       12.49     15.45 o 
  -3  11  10       22.97       16.11     16.44 o 
  -2  11  10       38.62       16.77     14.46 o 
  -1  11  10        3.33      -16.77     11.51 o 
   0  11  10        6.20        4.27     13.15 o 
   1  11  10        9.81        6.62     10.16 o 
   2  11  10        4.46       14.59     11.98 o 
  -3  12  10       12.64        5.59     14.46 o 
  -2  12  10        1.04       -2.96     14.46 o 
  -2 -11  11        0.23      -11.83     16.11 o 
  -1 -11  11        2.07       10.52     17.75 o 
   0 -11  11        4.26       -8.22     16.11 o 
   3 -11  11       11.00        3.94     14.46 o 
   4 -11  11       10.92       -5.59     15.45 o 
  -4 -10  11       12.83       22.68     21.04 o 
  -3 -10  11        1.47      -16.11     13.81 o 
  -2 -10  11       15.95       18.41     17.75 o 
  -1 -10  11       23.45       24.33     18.08 o 
   0 -10  11        7.76       23.34     16.44 o 
   1 -10  11       11.49        5.59     14.14 o 
   2 -10  11        0.83        3.29     14.14 o 
   3 -10  11       11.09       -6.25     13.48 o 
   4 -10  11        6.20        8.55     16.44 o 
   5 -10  11        3.31      -18.74     15.78 o 
   6 -10  11       14.42      -10.19     20.05 o 
  -5  -9  11        2.74      -18.74     16.11 o 
  -4  -9  11        1.60       -5.59     16.44 o 
  -3  -9  11        9.82       -0.99     16.44 o 
  -2  -9  11       10.18       15.78     16.11 o 
  -1  -9  11      190.13      241.30     31.89 o 
   0  -9  11       45.73       63.33     12.39 o 
   1  -9  11       21.45       22.05     10.20 o 
   2  -9  11       19.94        8.88     12.49 o 
   3  -9  11        8.81        8.55     13.48 o 
   4  -9  11       60.70       69.69     19.72 o 
   5  -9  11       24.94       24.66     20.38 o 
   6  -9  11       13.70        5.59     19.40 o 
   7  -9  11       10.77      -17.42     19.72 o 
  -6  -8  11        0.71      -16.44     16.44 o 
  -5  -8  11        4.13      -17.42     13.15 o 
  -4  -8  11       19.92       23.34     18.08 o 
  -3  -8  11      264.28      359.65     39.12 o 
  -2  -8  11        0.65       -8.22     12.16 o 
  -1  -8  11        0.34       -0.06      8.20 o 
   0  -8  11       55.60       61.19     11.96 o 
   1  -8  11        0.77       -1.31      7.76 o 
   2  -8  11       18.26        8.55     12.49 o 
   3  -8  11      104.81      122.62     22.35 o 
   4  -8  11        0.95      -16.11     12.82 o 
   5  -8  11        2.49       16.11     16.77 o 
   6  -8  11        4.19        4.60     17.75 o 
   7  -8  11       74.67      105.20     26.30 o 
   8  -8  11        0.69      -16.44     16.77 o 
  -7  -7  11        0.02       -9.53     14.79 o 
  -6  -7  11        8.20       -6.57     14.79 o 
  -5  -7  11        8.46       20.05     18.41 o 
  -4  -7  11       51.45       53.26     18.74 o 
  -3  -7  11        0.45       -6.90     12.82 o 
  -2  -7  11      101.86      124.22     18.90 o 
  -1  -7  11       86.56       90.07     24.98 o 
   0  -7  11      118.72      143.72     14.99 o 
   1  -7  11      335.73      351.40     16.27 o 
   2  -7  11      140.34      125.91     20.38 o 
   3  -7  11        0.07      -16.77     11.18 o 
   4  -7  11       28.05       28.27     16.11 o 
   5  -7  11        6.49        3.94     15.45 o 
   6  -7  11       83.68       92.71     24.33 o 
   7  -7  11        7.36        2.30     16.77 o 
   8  -7  11        6.55        5.59     17.09 o 
  -8  -6  11        1.85       16.44     19.40 o 
  -7  -6  11       12.57        7.23     16.77 o 
  -6  -6  11       35.87       46.02     20.05 o 
  -5  -6  11      191.21      188.04     29.92 o 
  -4  -6  11      157.06      186.40     28.93 o 
  -3  -6  11        0.17       -8.09      6.13 o 
  -2  -6  11       49.35       40.85     13.48 o 
  -1  -6  11       76.55       72.13     10.81 o 
   0  -6  11       13.19        7.79      7.42 o 
   1  -6  11       55.03       45.27      9.63 o 
   2  -6  11        9.31       -1.31     10.52 o 
   3  -6  11      506.85      491.15     28.60 o 
   4  -6  11      399.32      422.11     27.94 o 
   5  -6  11       30.08       18.74     14.79 o 
   6  -6  11       17.72       -0.33     14.46 o 
   7  -6  11        9.35        4.60     14.79 o 
   8  -6  11        0.34      -10.52     16.11 o 
   9  -6  11        1.50        2.63     20.05 o 
  -8  -5  11        1.37        0.00     16.11 o 
  -7  -5  11        1.98      -14.14     14.14 o 
  -6  -5  11       60.87       61.80     20.38 o 
  -5  -5  11       24.78       30.90     17.09 o 
  -4  -5  11      509.95      487.15     22.52 o 
  -3  -5  11      431.31      388.88     60.82 o 
  -2  -5  11        3.21       -4.31      5.59 o 
  -1  -5  11       38.77       34.24      8.82 o 
   0  -5  11      218.47      200.75     16.93 o 
   1  -5  11        0.31        1.43      6.03 o 
   2  -5  11      109.48       99.94     17.09 o 
   3  -5  11      810.82      761.37     34.19 o 
   4  -5  11      265.34      239.66     21.04 o 
   5  -5  11      283.67      287.65     23.67 o 
   6  -5  11       54.48      106.84     22.68 o 
   7  -5  11       63.76       66.74     22.35 o 
   8  -5  11        2.63        3.94     15.78 o 
   9  -5  11        5.70       -6.25     16.77 o 
  -9  -4  11        0.01      -14.46     16.77 o 
  -8  -4  11        1.93      -11.18     15.45 o 
  -7  -4  11        4.84       -4.93     14.14 o 
  -6  -4  11       78.06       78.60     13.85 o 
  -5  -4  11      157.32      162.34     20.88 o 
  -4  -4  11      508.99      470.48     19.46 o 
  -3  -4  11      368.33      344.54     35.67 o 
  -2  -4  11       35.10       29.18      7.63 o 
  -1  -4  11        9.15        6.86      5.92 o 
   0  -4  11      723.95      686.98     19.98 o 
   1  -4  11      107.93      117.37     10.86 o 
   2  -4  11       18.09       35.18     11.83 o 
   3  -4  11       21.69       11.18     10.19 o 
   4  -4  11       27.95       36.82     14.14 o 
   5  -4  11        2.45        3.29     11.51 o 
   6  -4  11        4.41       16.44     13.48 o 
   7  -4  11       22.98       18.74     15.78 o 
   8  -4  11       58.75       65.75     21.37 o 
   9  -4  11       12.15       11.51     19.07 o 
  -9  -3  11       33.26       49.64     21.04 o 
  -8  -3  11        8.17        3.29     16.77 o 
  -7  -3  11      206.24      236.46     25.15 o 
  -6  -3  11       69.16       37.91     22.52 o 
  -5  -3  11      162.87      186.13     17.54 o 
  -4  -3  11        4.76       -1.43      6.62 o 
  -3  -3  11      174.84      158.42     10.81 o 
  -2  -3  11        8.41       11.18      6.46 o 
  -1  -3  11       38.18       28.42      7.09 o 
   0  -3  11       68.50       69.07      9.37 o 
   1  -3  11       26.77       26.15      6.31 o 
   2  -3  11       52.77       54.57     12.49 o 
   3  -3  11      151.05      164.70     19.72 o 
   4  -3  11      178.50      152.21     15.78 o 
   5  -3  11       11.68       10.52     11.51 o 
   6  -3  11       12.01       13.81     11.83 o 
   7  -3  11       59.35       56.22     17.75 o 
   8  -3  11        7.50       13.48     15.12 o 
   9  -3  11       14.05       14.14     18.41 o 
 -10  -2  11        1.79      -12.82     18.74 o 
  -9  -2  11        4.65       12.82     16.77 o 
  -8  -2  11        2.00       -1.97     13.81 o 
  -7  -2  11       23.73       25.10     16.27 o 
  -6  -2  11       82.53       80.63     23.83 o 
  -5  -2  11      188.47      208.71     17.92 o 
  -4  -2  11       23.71       13.08      7.19 o 
  -3  -2  11       48.94       70.64     10.23 o 
  -2  -2  11      341.16      325.64     14.06 o 
  -1  -2  11      412.63      373.00     18.57 o 
   0  -2  11       19.26       18.66      6.41 o 
   1  -2  11      201.90      195.78      9.23 o 
   2  -2  11       34.01       38.46     11.18 o 
   3  -2  11       11.63       12.16      8.88 o 
   4  -2  11      155.03      161.74     15.45 o 
   5  -2  11       18.69       14.79     10.19 o 
   6  -2  11        0.05       -4.60      9.86 o 
   7  -2  11      205.78      231.11     21.70 o 
   8  -2  11        3.48       -2.96     13.15 o 
   9  -2  11        3.39      -13.15     15.12 o 
 -10  -1  11        1.18       -9.86     18.08 o 
  -9  -1  11       20.32       16.44     19.72 o 
  -8  -1  11       23.92       18.41     17.09 o 
  -7  -1  11       18.03       23.67     16.44 o 
  -6  -1  11       27.54       28.26     10.45 o 
  -5  -1  11      198.13      236.57     19.29 o 
  -4  -1  11       18.95       11.50      7.02 o 
  -3  -1  11        2.99        2.09      6.13 o 
  -2  -1  11       96.18      109.03     11.46 o 
  -1  -1  11      871.53      853.70     16.24 o 
   0  -1  11      183.15      189.05      9.54 o 
   1  -1  11      238.67      250.28      7.26 o 
   2  -1  11      105.93      119.66     15.78 o 
   3  -1  11        1.46       -3.94      7.56 o 
   4  -1  11       96.55      108.16     17.09 o 
   5  -1  11        0.57      -10.85      7.89 o 
   6  -1  11        3.24        9.86     11.18 o 
   7  -1  11       40.64       57.20     16.11 o 
   8  -1  11        0.04        0.99     12.49 o 
 -10   0  11       12.46       18.74     22.03 o 
  -9   0  11      100.82       50.63     22.35 o 
  -8   0  11       70.57       67.72     20.71 o 
  -7   0  11       15.99       39.78     16.77 o 
  -6   0  11      150.12      144.91     16.93 o 
  -5   0  11        4.14       13.60      8.13 o 
  -4   0  11       10.12       11.59     11.34 o 
  -3   0  11      347.78      339.10     15.45 o 
  -2   0  11      113.41      121.93     17.06 o 
  -1   0  11      189.00      184.36      6.27 o 
   0   0  11      881.47      987.96     17.70 o 
   1   0  11       42.04       46.74      6.03 o 
   2   0  11      326.24      286.58      8.04 o 
   3   0  11       35.34       54.90     11.83 o 
   4   0  11      107.47      138.73     17.75 o 
   5   0  11      243.75      225.19     17.75 o 
   6   0  11        9.60        7.58      8.00 o 
   7   0  11      525.45      534.89     26.96 o 
   8   0  11        0.71       -9.20     13.48 o 
   9   0  11       69.85       76.93     23.67 o 
 -10   1  11        0.53       -0.66     16.44 o 
  -9   1  11      120.85      121.96     27.94 o 
  -8   1  11       72.76       59.50     21.37 o 
  -7   1  11        0.31        0.66     13.15 o 
  -6   1  11        1.31        1.14      8.70 o 
  -5   1  11        1.78       -5.45      7.07 o 
  -4   1  11      424.26      391.49     17.67 o 
  -3   1  11        2.88       -3.88      3.97 o 
  -2   1  11      895.18      901.15     14.34 o 
  -1   1  11      359.40      350.18     10.63 o 
   0   1  11       14.54       22.43      4.50 o 
   1   1  11      144.34      131.83      6.48 o 
   2   1  11        0.03       -3.51      3.00 o 
   3   1  11        3.77       -5.92      5.43 o 
   4   1  11       53.38       53.54      9.73 o 
   5   1  11       76.95       89.32     20.71 o 
   6   1  11        6.82       -3.77      7.25 o 
   7   1  11       28.63       37.81     16.77 o 
   8   1  11        0.19      -11.83     11.83 o 
   9   1  11       10.38       -3.62     14.79 o 
 -10   2  11        1.10        6.47      9.63 o 
  -9   2  11      125.12      213.41     21.49 o 
  -8   2  11       70.16       70.01     18.41 o 
  -7   2  11        5.29        3.36      8.29 o 
  -6   2  11      127.58      128.36     12.60 o 
  -5   2  11       57.21       51.60      9.99 o 
  -4   2  11       11.25        4.97      5.06 o 
  -3   2  11       14.11       16.39      5.41 o 
  -2   2  11      269.66      254.11     12.08 o 
  -1   2  11      167.91      177.41      7.73 o 
   0   2  11      299.65      305.99      9.83 o 
   1   2  11       64.69       62.26      6.45 o 
   2   2  11      189.59      190.76      7.61 o 
   3   2  11       11.82        4.77      5.81 o 
   4   2  11      136.13      147.69     13.59 o 
   5   2  11       20.33       19.11      8.75 o 
   6   2  11       23.76       18.41     14.46 o 
   7   2  11       23.61       24.33     16.11 o 
   8   2  11       27.74       24.33     16.44 o 
   9   2  11        0.59        4.27     16.11 o 
 -10   3  11        0.25       -8.92      9.00 o 
  -9   3  11        0.06      -12.84      8.56 o 
  -8   3  11        1.37       -5.55      8.80 o 
  -7   3  11        9.83       -1.59      9.20 o 
  -6   3  11       47.63       24.90      9.18 o 
  -5   3  11       43.96       34.47      7.44 o 
  -4   3  11       38.75       35.44      9.50 o 
  -3   3  11      166.03      151.36     12.10 o 
  -2   3  11        0.06       -3.61      3.57 o 
  -1   3  11      175.37      175.54      7.97 o 
   0   3  11        3.11        6.20      4.00 o 
   1   3  11      112.10      124.86      7.14 o 
   2   3  11       69.93       93.78      7.82 o 
   3   3  11       54.18       64.83     10.03 o 
   4   3  11      107.03      124.53     13.11 o 
   5   3  11       15.55       15.45     13.15 o 
   6   3  11       35.65       32.55     16.77 o 
   7   3  11       12.24        3.94     14.79 o 
   8   3  11        3.59      -19.72     13.15 o 
 -10   4  11       42.10       49.31     21.04 o 
  -9   4  11       54.94       38.79     20.38 o 
  -8   4  11       27.34       37.15     18.41 o 
  -7   4  11        0.18       13.15     13.15 o 
  -6   4  11       64.51       64.11     18.08 o 
  -5   4  11        0.02       -8.22      8.22 o 
  -4   4  11        1.58        0.87      6.39 o 
  -3   4  11       43.58       41.69      9.59 o 
  -2   4  11       71.24       89.34      8.35 o 
  -1   4  11        1.27        4.38      4.16 o 
   0   4  11        1.04        1.73      3.98 o 
   1   4  11       35.51       28.66      5.66 o 
   2   4  11      649.55      629.22     15.52 o 
   3   4  11      342.86      337.93     15.40 o 
   4   4  11        2.67        4.93     11.18 o 
   5   4  11       21.87       29.92     15.78 o 
   6   4  11        0.02      -13.48     11.83 o 
   7   4  11       13.56       24.66     16.77 o 
   8   4  11        8.96        8.55     16.11 o 
 -10   5  11       16.24       34.52     19.72 o 
  -9   5  11        4.67       11.51     14.79 o 
  -8   5  11       18.46        2.96     13.48 o 
  -7   5  11        4.24       -9.53     11.18 o 
  -6   5  11       29.81       34.19     15.78 o 
  -5   5  11       76.77       50.30     16.11 o 
  -4   5  11       59.24       76.60     17.09 o 
  -3   5  11        0.86       -1.52      7.02 o 
  -2   5  11        7.42       -0.10      4.83 o 
  -1   5  11        6.88        5.25      4.94 o 
   0   5  11      107.56      101.77      9.34 o 
   1   5  11       86.77       89.64     13.22 o 
   2   5  11        9.14        2.47      4.87 o 
   3   5  11        0.90       -3.62      9.20 o 
   4   5  11        7.28       -6.25     10.52 o 
   5   5  11       14.91       -1.97     12.82 o 
   6   5  11       16.66        0.66     14.46 o 
   7   5  11        0.29       -1.31     15.45 o 
 -10   6  11        4.08       -8.55     16.44 o 
  -9   6  11       22.96        1.31     17.42 o 
  -8   6  11       34.08       39.12     20.05 o 
  -7   6  11       33.51       19.40     16.77 o 
  -6   6  11        1.30        3.29     11.18 o 
  -5   6  11      137.78      182.12     25.31 o 
  -4   6  11        0.10       -2.96      9.86 o 
  -3   6  11      141.69      151.55     21.04 o 
  -2   6  11       15.40        7.80      7.66 o 
  -1   6  11       56.16       70.15      9.41 o 
   0   6  11        5.88       -6.63      4.42 o 
   1   6  11       69.14       63.13     10.76 o 
   2   6  11      263.52      264.16     14.36 o 
   3   6  11        1.72       -9.05      6.26 o 
   4   6  11       10.77       -0.99     11.51 o 
   5   6  11        0.01      -14.14     11.83 o 
   6   6  11        3.78       -2.63     13.48 o 
   7   6  11        2.89       -7.56     14.79 o 
  -9   7  11       78.38      119.99     28.27 o 
  -8   7  11        2.18       -3.29     15.12 o 
  -7   7  11       26.16       22.03     17.42 o 
  -6   7  11        0.61      -12.82     10.85 o 
  -5   7  11        2.54        0.99     11.18 o 
  -4   7  11        0.17       -7.56      9.53 o 
  -3   7  11       15.29        9.86     11.83 o 
  -2   7  11       31.14       10.52     11.51 o 
  -1   7  11       16.31        5.63      6.85 o 
   0   7  11      511.53      515.60     19.83 o 
   1   7  11      436.65      434.16     18.76 o 
   2   7  11        1.08       -4.88      6.85 o 
   3   7  11        1.20        3.46      7.34 o 
   4   7  11       17.86       19.40     15.12 o 
   5   7  11        3.92       -1.97     13.81 o 
   6   7  11       10.20        0.33     14.46 o 
  -9   8  11       10.81       11.18     20.05 o 
  -8   8  11       21.84       27.61     19.72 o 
  -7   8  11        0.28       -5.59     14.46 o 
  -6   8  11        0.91       -7.89     11.18 o 
  -5   8  11        9.88       16.77     15.45 o 
  -4   8  11        1.17      -12.16     10.85 o 
  -3   8  11        2.24       13.48     12.49 o 
  -2   8  11       68.32      117.69     20.71 o 
  -1   8  11        5.27       -2.33     10.03 o 
   0   8  11       75.58       93.09     13.13 o 
   1   8  11       33.47       37.97     10.00 o 
   2   8  11       39.79       40.99     10.74 o 
   3   8  11       15.60       14.02      9.63 o 
   4   8  11       31.55       46.35     18.08 o 
   5   8  11        4.31        4.60     14.46 o 
  -8   9  11        1.68      -18.74     13.81 o 
  -7   9  11        6.66       -7.23     14.46 o 
  -6   9  11       12.41       16.44     16.11 o 
  -5   9  11        3.10      -15.29     10.19 o 
  -4   9  11       54.26       73.97     21.37 o 
  -3   9  11        0.38       -1.31     12.49 o 
  -2   9  11       79.53      143.00     22.68 o 
  -1   9  11      209.62      233.08     21.37 o 
   0   9  11       44.78       44.84     11.15 o 
   1   9  11       63.54       65.11     12.96 o 
   2   9  11       60.08       60.56     12.78 o 
   3   9  11        7.09        3.17      9.52 o 
   4   9  11        4.62       11.18     15.12 o 
  -7  10  11        0.49       -4.27     14.46 o 
  -6  10  11        7.24       -6.90     14.79 o 
  -5  10  11       14.00        5.59     15.12 o 
  -4  10  11       93.21       88.76     21.37 o 
  -3  10  11       17.25       17.42     14.79 o 
  -2  10  11       26.40       30.57     16.44 o 
  -1  10  11        5.56      -12.49     10.52 o 
   0  10  11        2.90       -0.99     12.16 o 
   1  10  11        2.47       -7.62      8.36 o 
   2  10  11        0.25       -3.36      9.50 o 
   3  10  11       44.06       40.21     12.78 o 
  -5  11  11        4.66       16.11     17.42 o 
  -4  11  11       85.09       84.82     22.03 o 
  -3  11  11        0.88       -5.26     14.46 o 
  -2  11  11       34.50        7.23     13.48 o 
  -1  11  11        0.19       10.85     15.45 o 
   0  11  11       11.17       -2.63     13.48 o 
   1  11  11        0.23      -10.94      9.07 o 
  -1 -11  12       14.61       15.12     19.40 o 
   3 -11  12        0.30        1.31     15.12 o 
  -3 -10  12        4.56       -3.62     18.08 o 
  -2 -10  12      115.55      163.39     29.92 o 
  -1 -10  12       68.78      111.77     25.97 o 
   0 -10  12       62.22       93.36     23.67 o 
   1 -10  12       16.94       25.31     14.79 o 
   2 -10  12       25.63       31.23     17.42 o 
   3 -10  12       12.03       -6.25     14.46 o 
   4 -10  12        2.31      -10.85     15.12 o 
   5 -10  12       10.77        0.99     17.75 o 
  -5  -9  12        0.42       -3.94     18.08 o 
  -4  -9  12        4.94      -20.38     15.78 o 
  -3  -9  12       70.61       98.95     26.63 o 
  -2  -9  12        0.08        0.99     16.77 o 
  -1  -9  12        0.32        5.92     13.81 o 
   0  -9  12       35.78       53.93     12.16 o 
   1  -9  12        3.27        0.00     13.15 o 
   2  -9  12        5.25      -16.77     11.18 o 
   3  -9  12        0.07      -17.26     11.51 o 
   4  -9  12      123.79      109.47     25.31 o 
   5  -9  12        0.01       -9.20     18.08 o 
   6  -9  12       64.65       94.02     25.64 o 
  -6  -8  12        2.52      -18.41     16.44 o 
  -5  -8  12        0.04      -22.68     15.12 o 
  -4  -8  12       64.96       49.31     21.04 o 
  -3  -8  12      306.34      278.78     27.61 o 
  -2  -8  12      158.44      208.10     31.23 o 
  -1  -8  12        0.77        6.56      9.16 o 
   0  -8  12        2.95       -1.06      8.71 o 
   1  -8  12       65.11       51.94     16.11 o 
   2  -8  12       12.63       -8.22     12.82 o 
   3  -8  12        5.51        0.66     12.82 o 
   4  -8  12        0.01      -15.12     12.16 o 
   5  -8  12       54.46       46.68     20.38 o 
   6  -8  12       56.06       69.37     23.67 o 
   7  -8  12        0.03       -0.99     16.44 o 
  -7  -7  12        0.24      -21.04     14.46 o 
  -6  -7  12        1.28       -6.25     14.79 o 
  -5  -7  12        0.98        0.66     15.45 o 
  -4  -7  12       42.38       47.67     20.05 o 
  -3  -7  12        0.29      -10.19     12.49 o 
  -2  -7  12      257.62      244.55     14.83 o 
  -1  -7  12       88.99       97.90     13.64 o 
   0  -7  12       58.24       75.05     12.06 o 
   1  -7  12        7.14       -7.56     11.18 o 
   2  -7  12       52.15       38.46     15.12 o 
   3  -7  12       48.64       45.04     16.44 o 
   4  -7  12       15.55       16.44     14.79 o 
   5  -7  12      100.81      110.79     23.34 o 
   6  -7  12       28.43       47.01     20.05 o 
   7  -7  12       58.02       67.39     24.98 o 
   8  -7  12        6.90        2.63     20.71 o 
  -8  -6  12        1.48       -7.89     17.09 o 
  -7  -6  12        7.04       -9.86     15.45 o 
  -6  -6  12       29.25       -5.92     16.77 o 
  -5  -6  12       26.80       33.20     18.08 o 
  -4  -6  12        2.93        3.53      8.19 o 
  -3  -6  12        4.90       -1.82      7.42 o 
  -2  -6  12        0.27       -4.03      6.46 o 
  -1  -6  12        0.32       -9.24      6.16 o 
   0  -6  12        0.20       -6.56      8.05 o 
   1  -6  12       52.73       45.04     14.79 o 
   2  -6  12      214.61      182.12     18.74 o 
   3  -6  12       52.95       40.44     15.45 o 
   4  -6  12       12.87       10.85     14.46 o 
   5  -6  12       56.68       32.87     17.75 o 
   6  -6  12        0.42      -13.48     12.82 o 
   7  -6  12        6.28       -4.93     16.77 o 
   8  -6  12       11.09       -2.96     18.41 o 
  -8  -5  12        0.02      -12.49     16.44 o 
  -7  -5  12       14.74       -6.90     14.46 o 
  -6  -5  12        5.36      -11.51     13.15 o 
  -5  -5  12      134.90      147.29     16.97 o 
  -4  -5  12       78.80       59.39     11.60 o 
  -3  -5  12        8.99       -0.61      6.86 o 
  -2  -5  12        1.47       -4.75      6.16 o 
  -1  -5  12        0.53        3.50      6.39 o 
   0  -5  12      105.87      140.36     13.81 o 
   1  -5  12        1.42       -6.90      9.86 o 
   2  -5  12        5.11       -1.64      9.53 o 
   3  -5  12       42.17       36.16     15.12 o 
   4  -5  12        2.43       -1.64     12.82 o 
   5  -5  12       22.09       13.15     14.46 o 
   6  -5  12       28.39       44.71     18.74 o 
   7  -5  12       51.71       68.71     20.38 o 
   8  -5  12        2.50       -3.94     16.77 o 
   9  -5  12        2.38       -9.20     17.75 o 
  -9  -4  12        0.07       -8.22     16.44 o 
  -8  -4  12       47.45       71.67     22.03 o 
  -7  -4  12        0.51      -14.79     13.81 o 
  -6  -4  12        6.36       -1.52      9.63 o 
  -5  -4  12      163.03      192.50     18.43 o 
  -4  -4  12       32.88       43.80     10.86 o 
  -3  -4  12      124.51      140.20     14.21 o 
  -2  -4  12        8.42        4.47      9.37 o 
  -1  -4  12      121.81      124.95     22.35 o 
   0  -4  12       15.98       21.41      9.70 o 
   1  -4  12      227.51      184.10     16.44 o 
   2  -4  12       24.57       30.90     12.16 o 
   3  -4  12        7.37       12.82     10.52 o 
   4  -4  12       20.35       16.11     11.83 o 
   5  -4  12        3.70       10.85     12.82 o 
   6  -4  12        9.39       21.37     15.12 o 
   7  -4  12        2.18        5.26     13.48 o 
   8  -4  12        0.55      -13.81     13.48 o 
   9  -4  12        8.24       16.44     18.41 o 
  -9  -3  12        7.15       -7.89     16.44 o 
  -8  -3  12       17.89        5.26     14.46 o 
  -7  -3  12      137.86      128.75     17.44 o 
  -6  -3  12       38.67       35.89     11.56 o 
  -5  -3  12      632.89      624.05     31.72 o 
  -4  -3  12        5.32       -0.39      7.63 o 
  -3  -3  12      185.71      172.68     13.81 o 
  -2  -3  12        0.03       -5.59      7.40 o 
  -1  -3  12        4.66        0.74      5.80 o 
   0  -3  12      304.82      314.09     13.33 o 
   1  -3  12       12.58        3.94      8.55 o 
   2  -3  12       12.40        9.20      9.86 o 
   3  -3  12        4.49        6.57      9.53 o 
   4  -3  12      179.56      182.45     17.42 o 
   5  -3  12        2.24       -0.66     10.19 o 
   6  -3  12       94.26       64.11     17.42 o 
   7  -3  12        1.83       -9.86     11.83 o 
   8  -3  12       34.27       44.38     18.08 o 
   9  -3  12        4.48       -0.99     14.14 o 
  -9  -2  12        1.81       -7.56     17.42 o 
  -8  -2  12       59.00       65.42     22.68 o 
  -7  -2  12      374.97      382.32     21.26 o 
  -6  -2  12      182.32      208.71     28.11 o 
  -5  -2  12      237.62      249.76     17.54 o 
  -4  -2  12      354.67      337.37     24.33 o 
  -3  -2  12       37.44       41.02      8.89 o 
  -2  -2  12      212.77      202.95     11.62 o 
  -1  -2  12       29.47       36.70      7.86 o 
   0  -2  12       40.54       69.24      9.07 o 
   1  -2  12      150.51      145.99      8.51 o 
   2  -2  12       24.25       26.30     11.18 o 
   3  -2  12       26.72       15.78     10.19 o 
   4  -2  12        9.11       15.78     10.52 o 
   5  -2  12       12.46        8.22     10.52 o 
   6  -2  12       50.50       64.11     17.42 o 
   7  -2  12        2.36       10.85     13.81 o 
   8  -2  12       50.90       67.06     20.71 o 
   9  -2  12        0.80        3.62     14.46 o 
 -10  -1  12       81.47       80.54     26.30 o 
  -9  -1  12        0.07      -15.45     15.12 o 
  -8  -1  12      123.68      164.04     29.92 o 
  -7  -1  12      177.61      190.26     20.52 o 
  -6  -1  12        6.31       -0.91      8.71 o 
  -5  -1  12      134.11      125.73     15.43 o 
  -4  -1  12      131.01      127.71     14.46 o 
  -3  -1  12      304.15      274.10     20.71 o 
  -2  -1  12      526.98      503.99     18.36 o 
  -1  -1  12       64.88       81.53      9.14 o 
   0  -1  12     1196.35     1215.30     26.40 o 
   1  -1  12       43.44       48.08      5.47 o 
   2  -1  12        8.29       -3.94      6.57 o 
   3  -1  12       13.70       15.78      9.86 o 
   4  -1  12        0.75        4.60      9.86 o 
   5  -1  12        1.37        7.23     10.52 o 
   6  -1  12        1.43       -1.31     10.19 o 
   7  -1  12       31.53       85.14     18.74 o 
   8  -1  12        6.02      -11.51     11.83 o 
   9  -1  12        2.84       -0.66     16.11 o 
 -10   0  12        4.01       -2.63     20.38 o 
  -9   0  12        6.59      -12.49     15.45 o 
  -8   0  12       43.70       62.46     22.03 o 
  -7   0  12        0.62       -1.35      9.75 o 
  -6   0  12       25.53       26.28     10.81 o 
  -5   0  12       23.10       14.39      8.93 o 
  -4   0  12        1.22       -2.87      6.60 o 
  -3   0  12       64.88       75.46     11.27 o 
  -2   0  12       90.64      117.08     21.86 o 
  -1   0  12      862.26      890.85     14.70 o 
   0   0  12        0.27        2.76      3.39 o 
   1   0  12        6.13        8.38      4.04 o 
   2   0  12       21.34       21.50     11.83 o 
   3   0  12       51.47       61.13     14.46 o 
   4   0  12        0.01       -6.07      5.99 o 
   5   0  12      372.03      366.76     35.67 o 
   6   0  12      122.17      177.72     17.14 o 
   7   0  12        3.56       10.19      9.96 o 
   8   0  12        9.68        6.57     15.45 o 
   9   0  12       16.29        8.22     16.77 o 
  -9   1  12        0.20      -19.07     14.79 o 
  -8   1  12       23.87       14.79     16.77 o 
  -7   1  12       40.33       45.37     19.72 o 
  -6   1  12        1.76      -13.24      8.82 o 
  -5   1  12       44.74       31.91     10.30 o 
  -4   1  12      203.59      209.29     16.62 o 
  -3   1  12      160.06      178.77      9.22 o 
  -2   1  12      685.33      682.40     12.56 o 
  -1   1  12      166.52      139.08     12.56 o 
   0   1  12      334.75      321.88     10.28 o 
   1   1  12       41.13       52.15      6.16 o 
   2   1  12        0.53        0.13      5.23 o 
   3   1  12        0.00       -1.93      5.43 o 
   4   1  12       17.14       19.39     12.16 o 
   5   1  12       17.64        4.11      7.78 o 
   6   1  12       22.28       14.70      9.18 o 
   7   1  12       12.01        8.22     13.81 o 
   8   1  12        4.58       -5.92     12.49 o 
   9   1  12        0.39        0.66     15.78 o 
 -10   2  12        4.23       -9.51     14.63 o 
  -9   2  12       10.49       12.14     10.48 o 
  -8   2  12        2.67       -0.72      8.84 o 
  -7   2  12       24.77       19.13     10.19 o 
  -6   2  12      243.50      276.41     19.65 o 
  -5   2  12      114.81      136.26     12.08 o 
  -4   2  12        5.31       -1.48      5.17 o 
  -3   2  12       16.48        6.85      4.86 o 
  -2   2  12       23.96       18.27      4.57 o 
  -1   2  12      170.95      153.12      8.93 o 
   0   2  12       36.03       42.17      7.77 o 
   1   2  12       21.10       27.33      5.41 o 
   2   2  12      165.87      133.87     12.82 o 
   3   2  12       89.72      110.92     12.19 o 
   4   2  12      324.75      306.70     15.44 o 
   5   2  12      281.83      254.77     14.85 o 
   6   2  12       12.00       12.82     14.46 o 
   7   2  12        1.07       -9.86     13.48 o 
   8   2  12        6.81      -10.52     12.82 o 
 -10   3  12        2.39       -5.25     10.90 o 
  -9   3  12       31.12       23.55     11.77 o 
  -8   3  12       42.14       12.47     10.48 o 
  -7   3  12        4.77        6.60      8.45 o 
  -6   3  12        1.12       -9.39      6.26 o 
  -5   3  12       19.60       11.30      6.53 o 
  -4   3  12      136.85      157.63     20.71 o 
  -3   3  12       34.23       36.40      8.60 o 
  -2   3  12       53.87       55.70      6.96 o 
  -1   3  12       11.93       13.39      5.37 o 
   0   3  12        5.29       -1.25      3.81 o 
   1   3  12        5.90        8.38      4.59 o 
   2   3  12       47.19       51.49      6.76 o 
   3   3  12      132.96      148.32     30.41 o 
   4   3  12       43.37       45.12     17.09 o 
   5   3  12       33.65       25.64     14.14 o 
   6   3  12       77.02       77.26     21.37 o 
   7   3  12        8.34        4.60     15.78 o 
   8   3  12       51.02       60.16     21.70 o 
 -10   4  12       16.92       25.64     19.07 o 
  -9   4  12       23.33       30.24     19.07 o 
  -8   4  12        5.68       11.51     15.12 o 
  -7   4  12      305.55      390.22     30.57 o 
  -6   4  12       33.19       40.44     15.12 o 
  -5   4  12       62.98       33.71     10.39 o 
  -4   4  12        1.69       -4.54      6.40 o 
  -3   4  12        0.67       -6.56      5.76 o 
  -2   4  12        0.09        1.27      4.38 o 
  -1   4  12      100.25       85.70      8.43 o 
   0   4  12       94.78      101.10      9.25 o 
   1   4  12       47.39       47.04      6.97 o 
   2   4  12       29.20       43.10      7.06 o 
   3   4  12       79.67       99.14     12.45 o 
   4   4  12       11.20        3.94     12.49 o 
   5   4  12       25.57        6.57     14.46 o 
   6   4  12        7.21      -10.52     12.49 o 
   7   4  12        9.74        6.25     15.45 o 
   8   4  12        2.40       -4.27     15.78 o 
 -10   5  12       39.57       37.48     22.03 o 
  -9   5  12        7.37       10.52     17.09 o 
  -8   5  12       22.37       14.46     16.44 o 
  -7   5  12       23.27       34.19     17.09 o 
  -6   5  12      122.24      188.37     27.29 o 
  -5   5  12        4.55        7.89     11.51 o 
  -4   5  12        3.51       -7.24      7.50 o 
  -3   5  12        8.55       -0.74      8.55 o 
  -2   5  12      120.58      151.20     11.32 o 
  -1   5  12       81.19       84.84      8.94 o 
   0   5  12       45.96       51.29      7.32 o 
   1   5  12       89.49      102.19      9.82 o 
   2   5  12      250.12      259.81     11.15 o 
   3   5  12        5.35      -11.51      9.86 o 
   4   5  12      164.05      166.35     25.64 o 
   5   5  12       25.51       31.23     16.77 o 
   6   5  12       29.47        3.62     15.12 o 
   7   5  12        3.97        0.33     15.78 o 
  -9   6  12        0.22        2.96     17.75 o 
  -8   6  12        1.10       -5.26     14.14 o 
  -7   6  12       28.25       36.16     18.41 o 
  -6   6  12        0.00       13.15     14.79 o 
  -5   6  12       19.47       31.89     15.12 o 
  -4   6  12       62.15       71.01     17.75 o 
  -3   6  12        1.33       -8.96      6.69 o 
  -2   6  12       40.86       37.34     10.34 o 
  -1   6  12       22.29       12.00      6.19 o 
   0   6  12        4.07        5.84      5.89 o 
   1   6  12       10.46        1.84      6.69 o 
   2   6  12       24.42       19.97      7.90 o 
   3   6  12        9.67       -7.89     10.19 o 
   4   6  12       32.78       36.49     17.09 o 
   5   6  12        0.00      -16.27     10.85 o 
   6   6  12        0.07      -13.81     12.16 o 
  -9   7  12       30.43       39.45     21.70 o 
  -8   7  12        3.03        3.62     17.09 o 
  -7   7  12       19.65       10.52     16.44 o 
  -6   7  12        4.01       -3.94     13.48 o 
  -5   7  12        4.27       -8.55     10.85 o 
  -4   7  12       83.31      119.01     21.37 o 
  -3   7  12       41.50       54.57     16.77 o 
  -2   7  12       49.10       67.39     16.77 o 
  -1   7  12        5.29       -3.99      5.97 o 
   0   7  12       13.83        3.68     14.79 o 
   1   7  12      162.11      179.23     18.25 o 
   2   7  12        4.57        2.59      6.93 o 
   3   7  12        1.71       -9.53     10.85 o 
   4   7  12       11.29       18.41     15.12 o 
   5   7  12        5.01        7.56     15.45 o 
   6   7  12        5.71      -10.85     15.45 o 
  -8   8  12        3.23       -4.93     15.12 o 
  -7   8  12        6.21       10.19     16.44 o 
  -6   8  12       23.71       10.85     15.78 o 
  -5   8  12        1.19      -10.19     11.51 o 
  -4   8  12       20.16       24.66     14.79 o 
  -3   8  12      108.91      162.73     24.33 o 
  -2   8  12       76.59       88.10     19.07 o 
  -1   8  12      132.47      129.45     32.22 o 
   0   8  12       92.06       72.15     12.63 o 
   1   8  12        1.44        1.81      8.25 o 
   2   8  12       15.11       10.20      9.16 o 
   3   8  12        0.49       -9.86     10.52 o 
   4   8  12       15.23        6.57     14.46 o 
   5   8  12       12.30       14.46     17.42 o 
  -7   9  12        0.13      -12.49     14.79 o 
  -6   9  12       36.06       36.49     19.07 o 
  -5   9  12        2.29       -5.59     13.48 o 
  -4   9  12       58.19       54.90     19.40 o 
  -3   9  12       30.77       53.59     17.75 o 
  -2   9  12        4.90       13.81     13.48 o 
  -1   9  12       19.56       20.71     14.46 o 
   0   9  12        0.22       -0.49      8.95 o 
   1   9  12        1.69       -7.13      8.13 o 
   2   9  12        6.01        3.24      8.68 o 
   3   9  12        9.98        0.66     13.15 o 
   4   9  12        1.53      -10.19     15.45 o 
  -6  10  12       12.13        2.30     15.78 o 
  -5  10  12       18.10       21.37     17.09 o 
  -4  10  12       18.04       28.60     17.09 o 
  -3  10  12        5.95        4.60     12.49 o 
  -2  10  12       22.22       24.33     14.79 o 
  -1  10  12        6.85      -10.85     10.85 o 
   0  10  12        1.61        1.55      9.06 o 
   1  10  12       18.89        8.00      9.99 o 
   2  10  12        0.21        4.20     10.11 o 
  -3  11  12        0.54      -11.83     14.14 o 
  -2  11  12        6.26      -18.08     12.16 o 
  -1  11  12       62.35       39.45     18.08 o 
   0  11  12       14.32        7.23     14.79 o 
   2 -11  13       17.87        1.64     16.44 o 
  -3 -10  13        0.01        3.29     19.72 o 
  -2 -10  13       11.98        5.26     18.08 o 
  -1 -10  13       37.57       55.56     21.04 o 
   1 -10  13       27.58       27.61     17.42 o 
   2 -10  13        0.06      -18.74     13.15 o 
   3 -10  13       25.21       14.46     18.41 o 
   4 -10  13       20.40       -8.22     15.45 o 
   5 -10  13        9.18        5.26     19.07 o 
  -4  -9  13        1.92       -8.55     15.78 o 
  -3  -9  13       26.47       38.46     21.70 o 
  -2  -9  13        5.22        5.59     17.42 o 
  -1  -9  13        9.60       -1.97     15.12 o 
   0  -9  13        0.81        3.62     13.15 o 
   1  -9  13        3.46        2.30     13.15 o 
   2  -9  13        0.15      -19.72     13.15 o 
   3  -9  13        7.30        0.66     14.46 o 
   4  -9  13        5.84       -4.27     16.44 o 
   5  -9  13        6.17        0.33     18.08 o 
   6  -9  13        1.02       -7.56     17.09 o 
  -5  -8  13       19.45        7.23     18.74 o 
  -4  -8  13       10.36      -15.12     12.49 o 
  -3  -8  13       13.33       11.51     18.41 o 
  -2  -8  13      211.92      313.29     35.50 o 
  -1  -8  13       26.11       17.07     10.43 o 
   0  -8  13       44.58       35.18     15.45 o 
   1  -8  13        8.49       14.14     13.15 o 
   2  -8  13       28.46       25.97     16.77 o 
   3  -8  13       41.41       30.90     16.44 o 
   4  -8  13        1.38       -8.22     11.51 o 
   5  -8  13       12.12       26.30     17.75 o 
   6  -8  13        2.60      -19.07     16.44 o 
   7  -8  13       15.17       -4.60     19.72 o 
  -6  -7  13        4.86       -9.53     16.44 o 
  -5  -7  13       57.44       70.35     23.01 o 
  -4  -7  13        0.00      -12.82     13.81 o 
  -3  -7  13       16.42       22.03     15.45 o 
  -2  -7  13        7.81       13.83      9.59 o 
  -1  -7  13       44.11       49.22     11.77 o 
   0  -7  13        1.92       -5.92     12.49 o 
   1  -7  13      115.39      127.22     21.04 o 
   2  -7  13       19.47        9.86     12.49 o 
   3  -7  13        9.51        6.57     13.48 o 
   4  -7  13        5.34       -6.25     13.48 o 
   5  -7  13       14.02        6.57     16.77 o 
   6  -7  13        7.20       40.76     19.40 o 
   7  -7  13        2.44      -10.85     16.44 o 
  -7  -6  13       20.91       22.03     20.38 o 
  -6  -6  13        2.22        6.57     16.11 o 
  -5  -6  13        0.23        0.00     15.45 o 
  -4  -6  13       32.33       35.26     10.74 o 
  -3  -6  13       29.39       17.61      9.71 o 
  -2  -6  13        0.01       -9.96      7.24 o 
  -1  -6  13       40.24       30.23     10.33 o 
   0  -6  13       26.15       23.08      8.70 o 
   1  -6  13       98.88       95.34     18.41 o 
   2  -6  13       10.41       -6.57     10.52 o 
   3  -6  13        1.56      -13.48     11.18 o 
   4  -6  13       92.43       84.16     20.38 o 
   5  -6  13      168.50      149.58     25.97 o 
   6  -6  13        9.71       -1.31     15.12 o 
   7  -6  13        6.79       -5.59     15.78 o 
   8  -6  13       39.44       42.74     23.34 o 
  -8  -5  13        0.02       -9.86     17.09 o 
  -7  -5  13        0.98      -11.18     13.48 o 
  -6  -5  13        0.37       -1.97     15.45 o 
  -5  -5  13      180.38      217.70     31.56 o 
  -4  -5  13       17.02       10.38      8.80 o 
  -3  -5  13       36.65       27.72     10.09 o 
  -2  -5  13       12.35       16.04      8.29 o 
  -1  -5  13        0.31       -7.09      6.16 o 
   0  -5  13        2.95       -7.97      7.09 o 
   1  -5  13       95.30       98.29     18.74 o 
   2  -5  13      109.59      153.52     22.35 o 
   3  -5  13        0.84       -9.53     11.18 o 
   4  -5  13      246.49      237.68     22.03 o 
   5  -5  13       40.92       35.83     16.44 o 
   6  -5  13       86.30       84.49     20.71 o 
   7  -5  13       93.59      105.53     24.66 o 
   8  -5  13        1.18      -11.51     15.45 o 
  -8  -4  13       57.04       39.78     21.37 o 
  -7  -4  13        4.67      -13.15     14.14 o 
  -6  -4  13       14.41       -0.25     13.15 o 
  -5  -4  13        5.20        1.78      9.22 o 
  -4  -4  13        3.14       -6.20      7.49 o 
  -3  -4  13       52.31       67.44     11.84 o 
  -2  -4  13       11.63        4.72      7.16 o 
  -1  -4  13       11.75        9.69      7.09 o 
   0  -4  13        9.19       13.37      9.04 o 
   1  -4  13        8.22      -12.16      8.88 o 
   2  -4  13      115.83      139.39     20.38 o 
   3  -4  13      275.79      264.97     21.37 o 
   4  -4  13      183.83      181.47     19.07 o 
   5  -4  13        0.08       13.48     12.82 o 
   6  -4  13      111.66      150.24     24.98 o 
   7  -4  13       25.63       17.75     15.12 o 
   8  -4  13       17.08       22.03     19.07 o 
  -9  -3  13        8.90        7.89     19.40 o 
  -8  -3  13       13.70       12.82     17.75 o 
  -7  -3  13       10.77       12.51     10.33 o 
  -6  -3  13        0.64       -5.30      9.03 o 
  -5  -3  13        9.32        9.86      9.45 o 
  -4  -3  13       28.10       24.88     12.00 o 
  -3  -3  13       25.39       23.65      8.80 o 
  -2  -3  13      315.39      277.55     16.93 o 
  -1  -3  13      138.22      143.44     13.48 o 
   0  -3  13       58.61       91.57     11.00 o 
   1  -3  13        0.17        1.97      8.55 o 
   2  -3  13      170.56      179.17     22.03 o 
   3  -3  13      116.09      161.09     22.03 o 
   4  -3  13      384.10      348.80     24.33 o 
   5  -3  13      132.83      182.45     24.66 o 
   6  -3  13      106.86       91.06     19.40 o 
   7  -3  13       44.41       62.46     19.40 o 
   8  -3  13       31.35       44.38     20.71 o 
  -9  -2  13       29.38       53.59     24.33 o 
  -8  -2  13       18.32       47.01     19.07 o 
  -7  -2  13        9.76        3.40     10.43 o 
  -6  -2  13       25.19       26.30     10.69 o 
  -5  -2  13      336.39      320.26     17.89 o 
  -4  -2  13      177.78      200.03     37.64 o 
  -3  -2  13       71.83       48.47     10.20 o 
  -2  -2  13      102.17      125.61     13.23 o 
  -1  -2  13      160.40      156.06     11.76 o 
   0  -2  13      101.48      120.77     11.51 o 
   1  -2  13        1.45       -0.66      8.55 o 
   2  -2  13        5.62        1.31      8.55 o 
   3  -2  13      120.84      151.55     20.38 o 
   4  -2  13      196.42      179.17     17.42 o 
   5  -2  13       34.94       40.76     15.45 o 
   6  -2  13      148.95      222.56     26.63 o 
   7  -2  13      195.11      250.83     29.26 o 
   8  -2  13        3.66        5.59     13.48 o 
   9  -2  13       38.33       48.98     20.38 o 
  -9  -1  13        8.36       -4.93     17.42 o 
  -8  -1  13        0.00       -9.20     15.12 o 
  -7  -1  13       23.52       36.96     13.24 o 
  -6  -1  13        0.64        3.68     10.11 o 
  -5  -1  13       55.34       63.92     20.22 o 
  -4  -1  13       82.26       94.83     13.95 o 
  -3  -1  13      308.50      316.33     32.05 o 
  -2  -1  13      150.45      187.55     15.46 o 
  -1  -1  13        8.72        9.30      6.50 o 
   0  -1  13       88.59       99.86      9.11 o 
   1  -1  13        5.93       -0.99      7.56 o 
   2  -1  13        0.66        0.66      7.89 o 
   3  -1  13       36.77       51.28     13.48 o 
   4  -1  13        0.77       -1.97      9.53 o 
   5  -1  13        7.80       -1.64      9.86 o 
   6  -1  13       59.14       46.02     15.78 o 
   7  -1  13        0.73       -1.97     12.82 o 
   8  -1  13        4.53        3.21     10.48 o 
 -10   0  13        0.69       -4.60     19.40 o 
  -9   0  13       30.97       50.30     22.03 o 
  -8   0  13        0.44       -1.64     15.45 o 
  -7   0  13       54.42       74.42     14.93 o 
  -6   0  13      135.90      141.00     18.25 o 
  -5   0  13        9.08        2.96      8.23 o 
  -4   0  13        0.32       -5.41      7.66 o 
  -3   0  13      683.00      673.04     23.23 o 
  -2   0  13      309.12      305.73     21.04 o 
  -1   0  13        0.46        7.12      3.53 o 
   0   0  13      148.56      139.57      7.35 o 
   1   0  13        1.20       -4.93      5.11 o 
   2   0  13       81.43       87.85     11.18 o 
   3   0  13        0.34        4.60      6.74 o 
   4   0  13       48.99       51.09     18.74 o 
   5   0  13        0.02       -3.09      7.34 o 
   6   0  13       76.11       70.44     13.06 o 
   7   0  13      165.05      191.74     19.04 o 
   8   0  13        0.27       -7.56     13.48 o 
 -10   1  13        4.64        2.05     11.56 o 
  -8   1  13       12.61       10.85     15.78 o 
  -7   1  13        3.10      -13.07      8.71 o 
  -6   1  13      329.55      305.73     18.94 o 
  -5   1  13       25.93       10.52     13.48 o 
  -4   1  13      130.64      143.02     15.42 o 
  -3   1  13      104.17      135.13     13.64 o 
  -2   1  13      102.96      121.61      9.90 o 
  -1   1  13       33.30       32.58      5.53 o 
   0   1  13       15.55       13.20      4.85 o 
   1   1  13      185.63      168.48      7.73 o 
   2   1  13      272.00      238.26     12.76 o 
   3   1  13       22.05       16.11      7.67 o 
   4   1  13      324.96      300.39     15.68 o 
   5   1  13        6.02        5.10      8.14 o 
   6   1  13       41.84       34.89     16.11 o 
   7   1  13       15.26        9.20     13.81 o 
   8   1  13       10.63       -4.60     13.48 o 
 -10   2  13        0.50      -15.14     10.09 o 
  -9   2  13       14.63        3.38     16.11 o 
  -8   2  13        0.60      -10.36      8.33 o 
  -7   2  13      104.69       92.80     15.35 o 
  -6   2  13       16.67       15.95      7.82 o 
  -5   2  13       46.92       42.58      8.99 o 
  -4   2  13        4.57        8.69      5.90 o 
  -3   2  13        6.83        0.12      4.97 o 
  -2   2  13       17.88       24.74     11.01 o 
  -1   2  13      256.66      272.59     14.35 o 
   0   2  13      154.36      137.63     18.62 o 
   1   2  13      659.25      647.49     15.43 o 
   2   2  13      105.54      124.03     31.23 o 
   3   2  13       44.38       56.66     10.34 o 
   4   2  13       36.12       50.66     10.39 o 
   5   2  13      155.15      166.12     13.94 o 
   6   2  13        2.82      -11.83     11.51 o 
   7   2  13        2.36      -16.11     12.49 o 
   8   2  13       11.68       -6.57     14.14 o 
 -10   3  13        4.10      -11.13     10.48 o 
  -9   3  13        0.13        6.35     10.72 o 
  -8   3  13        0.02       -3.30      9.23 o 
  -7   3  13      101.59      133.62     17.22 o 
  -6   3  13       15.27        3.91      7.22 o 
  -5   3  13        0.24       -0.90      7.76 o 
  -4   3  13        9.89        3.71      7.55 o 
  -3   3  13        5.93        0.99      6.00 o 
  -2   3  13       99.42      110.62      9.10 o 
  -1   3  13      138.92      138.43     17.81 o 
   0   3  13       73.70       94.12      8.84 o 
   1   3  13       90.59      122.92     15.02 o 
   2   3  13      221.30      199.80     12.29 o 
   3   3  13      347.33      319.82     15.91 o 
   4   3  13       88.82      108.41     13.82 o 
   5   3  13       32.95       39.78     16.11 o 
   6   3  13       57.70       59.83     20.38 o 
   7   3  13        2.60        3.94     16.11 o 
   8   3  13        1.44        3.29     16.11 o 
  -9   4  13        1.66       -3.94     16.11 o 
  -8   4  13        0.15        3.94     14.79 o 
  -7   4  13       11.80       25.97     16.44 o 
  -6   4  13        0.66        3.29     12.16 o 
  -5   4  13       11.44       16.20      9.64 o 
  -4   4  13       17.91       17.93      9.13 o 
  -3   4  13       82.79      102.05     13.76 o 
  -2   4  13       26.55       15.06      7.97 o 
  -1   4  13      249.67      283.30     11.31 o 
   0   4  13      340.53      353.43     12.52 o 
   1   4  13       70.76       65.40      8.03 o 
   2   4  13      213.18      203.91     12.86 o 
   3   4  13        0.04       -5.05      6.31 o 
   4   4  13        1.29        1.97     12.16 o 
   5   4  13        1.71      -14.46     12.16 o 
   6   4  13        0.32        4.60     14.46 o 
   7   4  13        1.60      -20.71     13.81 o 
  -9   5  13       26.40        7.23     18.08 o 
  -8   5  13       41.11       71.34     23.01 o 
  -7   5  13       25.70       11.51     15.45 o 
  -6   5  13        2.44        1.64     12.49 o 
  -5   5  13       10.14        3.94     11.18 o 
  -4   5  13        0.98        1.68      8.13 o 
  -3   5  13       12.57       -6.90      8.22 o 
  -2   5  13      104.49       98.45     12.51 o 
  -1   5  13       79.87       94.93     23.46 o 
   0   5  13      105.77      117.15     16.01 o 
   1   5  13       17.88       13.03      5.92 o 
   2   5  13       41.43       29.92     12.82 o 
   3   5  13       58.59       12.49     13.48 o 
   4   5  13        0.00       -6.57     12.49 o 
   5   5  13        0.00       -0.66     13.15 o 
   6   5  13        2.15        6.90     14.79 o 
   7   5  13        0.16       -3.94     15.78 o 
  -9   6  13       13.51       24.00     20.38 o 
  -8   6  13        8.99        0.33     16.11 o 
  -7   6  13       36.30       32.55     18.41 o 
  -6   6  13       32.31       22.68     17.09 o 
  -5   6  13       60.22       66.08     18.74 o 
  -4   6  13       12.41       -4.60     11.83 o 
  -3   6  13       63.69       42.55     11.85 o 
  -2   6  13       13.48       13.87      9.16 o 
  -1   6  13       13.51       12.22      6.82 o 
   0   6  13      374.47      357.07     13.72 o 
   1   6  13       80.10       96.87     23.34 o 
   2   6  13       15.72       13.81     11.83 o 
   3   6  13        7.31       -9.86     10.19 o 
   4   6  13        4.43        3.29     13.48 o 
   5   6  13        7.69       -2.30     13.48 o 
   6   6  13        2.11       11.51     16.77 o 
  -8   7  13        0.02      -18.41     13.81 o 
  -7   7  13        1.14      -11.18     15.12 o 
  -6   7  13        1.09      -16.11     13.81 o 
  -5   7  13        0.90      -16.27     10.85 o 
  -4   7  13       20.54        6.57     12.16 o 
  -3   7  13       37.32       19.07     14.79 o 
  -2   7  13        6.22        6.44      9.06 o 
  -1   7  13       11.42       11.83      7.06 o 
   0   7  13       11.30        6.74      7.90 o 
   1   7  13       20.83       27.75      9.70 o 
   2   7  13        4.92        2.96     10.85 o 
   3   7  13        2.81       -7.89     11.83 o 
   4   7  13        3.13        7.23     14.14 o 
   5   7  13        0.33        5.59     15.45 o 
  -8   8  13       11.25       44.05     22.03 o 
  -7   8  13        1.73       11.83     16.11 o 
  -6   8  13        0.69      -11.51     13.81 o 
  -5   8  13        0.18      -10.52     12.16 o 
  -4   8  13        8.49       11.51     14.14 o 
  -3   8  13      132.55      210.40     27.94 o 
  -2   8  13      127.09      128.21     22.68 o 
  -1   8  13       44.76       48.56     11.04 o 
   0   8  13        6.99        5.28     12.00 o 
   1   8  13       49.58       40.71     13.31 o 
   2   8  13        0.79      -10.19     11.51 o 
   3   8  13        0.73      -13.48     11.18 o 
   4   8  13        3.85        3.94     15.12 o 
  -7   9  13       20.69       27.61     19.40 o 
  -6   9  13        6.03        4.27     16.44 o 
  -5   9  13       18.82       25.97     17.09 o 
  -4   9  13        4.21       16.44     15.45 o 
  -3   9  13        0.23      -16.27     10.85 o 
  -2   9  13      102.23      169.96     25.64 o 
  -1   9  13      109.07      150.89     24.00 o 
   0   9  13        5.39       15.05      9.63 o 
   1   9  13        2.21       -3.56      8.33 o 
   2   9  13        8.63       16.11     15.45 o 
   3   9  13        0.49       -6.57     15.45 o 
  -5  10  13        5.45        9.20     17.75 o 
  -4  10  13        2.11       -9.53     12.82 o 
  -3  10  13        1.38        2.30     13.15 o 
  -2  10  13        0.00       -7.89     12.82 o 
  -1  10  13        4.58       -5.92     13.48 o 
   0  10  13       16.97       23.66     11.38 o 
   1  10  13        3.03       -2.54      9.03 o 
  -2 -10  14       14.19       17.75     20.71 o 
   1 -10  14        9.31      -17.42     13.48 o 
   2 -10  14       10.45      -14.79     14.79 o 
   3 -10  14       24.98       46.35     21.37 o 
  -4  -9  14        0.05       12.49     19.40 o 
  -3  -9  14        5.95       -2.96     18.08 o 
  -2  -9  14       40.70       32.55     20.71 o 
   0  -9  14       12.08        2.96     15.12 o 
   1  -9  14        0.00      -11.51     13.81 o 
   2  -9  14        7.91       -8.22     13.15 o 
   3  -9  14       17.62        8.55     15.45 o 
   4  -9  14        2.62      -13.48     12.82 o 
   5  -9  14       10.50       10.85     19.72 o 
  -5  -8  14        0.08      -11.83     16.77 o 
  -4  -8  14       71.79       86.79     27.29 o 
  -3  -8  14        5.27       21.37     18.74 o 
  -2  -8  14       28.96       32.87     18.08 o 
  -1  -8  14       10.39        6.06      9.31 o 
   0  -8  14        0.43       -9.20     11.51 o 
   1  -8  14       17.19        6.57     13.15 o 
   2  -8  14       19.40        0.99     13.81 o 
   3  -8  14       28.97       14.79     15.78 o 
   4  -8  14        2.13       11.51     14.79 o 
   5  -8  14        0.29      -13.81     12.82 o 
   6  -8  14       27.96       61.48     23.34 o 
  -6  -7  14       18.80        6.57     18.41 o 
  -5  -7  14        3.85       -1.64     16.11 o 
  -4  -7  14       49.31       38.46     19.72 o 
  -3  -7  14       45.67       45.04     20.71 o 
  -2  -7  14       35.10       39.51     12.00 o 
  -1  -7  14       29.71       17.16     10.57 o 
   0  -7  14       55.50       58.85     17.75 o 
   1  -7  14      114.78      170.62     25.31 o 
   2  -7  14        3.05       -4.27     13.48 o 
   3  -7  14        9.56       -0.99     13.81 o 
   4  -7  14        3.25       -6.57     14.79 o 
   5  -7  14       40.41       43.39     19.07 o 
   6  -7  14        2.99       -5.59     15.12 o 
   7  -7  14        0.36       -7.56     18.41 o 
  -7  -6  14        1.97       -1.64     18.41 o 
  -6  -6  14        3.83      -10.85     15.12 o 
  -5  -6  14        1.78      -20.22     13.48 o 
  -4  -6  14        0.54      -12.54      8.36 o 
  -3  -6  14        0.94        3.33      8.77 o 
  -2  -6  14       11.52        2.40     11.67 o 
  -1  -6  14       13.48       -1.22      8.05 o 
   0  -6  14        0.53       -0.33     12.49 o 
   1  -6  14        0.04       -3.94     12.49 o 
   2  -6  14        9.00       -8.88     10.85 o 
   3  -6  14        0.48      -16.77     11.18 o 
   4  -6  14      118.64      123.94     23.67 o 
   5  -6  14       50.63       29.26     17.75 o 
   6  -6  14       42.42       42.74     19.07 o 
   7  -6  14        0.64        6.57     17.42 o 
  -7  -5  14        0.73      -11.18     13.81 o 
  -6  -5  14        5.44       -7.89     14.46 o 
  -5  -5  14        8.74       -4.08      8.89 o 
  -4  -5  14       16.87        4.18      9.16 o 
  -3  -5  14        3.76      -10.94      8.05 o 
  -2  -5  14        0.31      -11.34      7.56 o 
  -1  -5  14       14.00       11.51      8.60 o 
   0  -5  14      157.75      145.31     22.03 o 
   1  -5  14      177.96      222.23     26.30 o 
   2  -5  14        6.86      -12.82     10.52 o 
   3  -5  14       18.17       19.07     15.45 o 
   4  -5  14       69.21       70.35     20.05 o 
   5  -5  14        9.71        8.88     13.48 o 
   6  -5  14        6.62       -0.99     14.46 o 
   7  -5  14        4.10        9.20     16.77 o 
   8  -5  14       21.04       28.93     19.40 o 
  -8  -4  14       20.35       40.44     20.71 o 
  -7  -4  14       10.28       12.16     17.42 o 
  -6  -4  14        0.02       -2.74      9.63 o 
  -5  -4  14       91.68       84.15     14.18 o 
  -4  -4  14       30.43       16.57      9.86 o 
  -3  -4  14        8.14       -5.77      7.58 o 
  -2  -4  14       96.15       91.45     13.36 o 
  -1  -4  14      301.03      312.26     22.35 o 
   0  -4  14       32.44       -1.97     11.18 o 
   1  -4  14       32.68       27.94     14.46 o 
   2  -4  14        5.08       -7.23     11.18 o 
   3  -4  14       29.64       31.89     15.12 o 
   4  -4  14      130.30      170.62     24.33 o 
   5  -4  14        5.18        4.27     13.48 o 
   6  -4  14        1.39       -2.96     13.15 o 
   7  -4  14        1.72       -1.64     14.14 o 
   8  -4  14       14.83       17.42     17.75 o 
  -8  -3  14       15.43      -12.16     16.11 o 
  -7  -3  14        3.67       -4.64     10.45 o 
  -6  -3  14        0.98      -11.83      7.89 o 
  -5  -3  14       22.08       32.38     11.16 o 
  -4  -3  14       40.38       29.66     11.04 o 
  -3  -3  14       89.51      117.98     14.53 o 
  -2  -3  14       42.73       43.94     10.43 o 
  -1  -3  14      385.72      341.89     15.76 o 
   0  -3  14      101.67      140.05     20.38 o 
   1  -3  14        1.40       -0.66     10.19 o 
   2  -3  14        2.59       -7.23      8.88 o 
   3  -3  14      130.96      134.13     21.37 o 
   4  -3  14       51.22       54.90     16.77 o 
   5  -3  14      143.02      159.77     24.00 o 
   6  -3  14        0.05        9.86     14.14 o 
   7  -3  14        2.02      -10.19     13.15 o 
   8  -3  14        7.96      -16.77     13.48 o 
  -9  -2  14        4.51        1.31     18.74 o 
  -8  -2  14       63.23       62.13     23.34 o 
  -7  -2  14        0.61        3.83     11.13 o 
  -6  -2  14        8.50       -3.52      8.82 o 
  -5  -2  14        6.22        0.02      9.88 o 
  -4  -2  14      157.72      189.32     18.56 o 
  -3  -2  14      404.01      381.30     18.01 o 
  -2  -2  14       47.39       60.76     11.03 o 
  -1  -2  14       17.68       16.56      8.10 o 
   0  -2  14       43.08       22.68     12.16 o 
   1  -2  14       29.44       18.74     11.51 o 
   2  -2  14      249.57      253.13     20.05 o 
   3  -2  14      447.99      454.65     26.96 o 
   4  -2  14       25.70       30.90     14.14 o 
   5  -2  14      139.18      203.49     26.30 o 
   6  -2  14       71.94       78.24     19.07 o 
   7  -2  14       59.82       52.60     19.07 o 
   8  -2  14        0.05        0.33     13.81 o 
  -9  -1  14        3.10      -10.19     17.75 o 
  -8  -1  14       15.22       16.11     16.77 o 
  -7  -1  14       53.44       71.12     31.72 o 
  -6  -1  14       15.02       -4.32      9.29 o 
  -5  -1  14      303.02      279.03     17.89 o 
  -4  -1  14        8.02       20.96      9.64 o 
  -3  -1  14      435.50      413.42     40.60 o 
  -2  -1  14        0.76       -8.04      5.92 o 
  -1  -1  14        2.02        1.18      6.16 o 
   0  -1  14        9.78        7.89      4.18 o 
   1  -1  14        7.75       -8.22      8.55 o 
   2  -1  14       43.42       50.63     14.46 o 
   3  -1  14      950.75      996.76     39.78 o 
   4  -1  14       53.94       45.04     14.46 o 
   5  -1  14        0.44      -11.18     10.19 o 
   6  -1  14      161.76      174.56     25.31 o 
   7  -1  14       52.30       57.29     20.38 o 
   8  -1  14       10.52        7.86     13.15 o 
  -9   0  14       17.81       10.19     18.41 o 
  -8   0  14       27.38       35.18     19.07 o 
  -7   0  14       13.06        3.56     11.33 o 
  -6   0  14      225.86      266.35     23.82 o 
  -5   0  14      494.49      486.76     22.89 o 
  -4   0  14     1097.71     1155.78     33.82 o 
  -3   0  14        0.17        7.05      7.24 o 
  -2   0  14      168.67      208.38     13.37 o 
  -1   0  14       19.54       17.21      5.72 o 
   0   0  14       56.20       61.10     10.45 o 
   1   0  14        3.20        0.96      5.99 o 
   2   0  14       76.04       84.71     11.60 o 
   3   0  14       22.74       15.84      8.59 o 
   4   0  14      160.35      177.76     16.62 o 
   5   0  14       55.81       58.07     17.59 o 
   6   0  14       20.02       18.51     10.76 o 
   7   0  14        0.78      -13.42      8.95 o 
   8   0  14        0.79      -19.23     12.82 o 
  -9   1  14        3.06       -6.56     10.34 o 
  -8   1  14        2.81       11.83     12.82 o 
  -7   1  14       10.20        9.20     17.42 o 
  -6   1  14        0.10        2.15      8.00 o 
  -5   1  14      216.73      248.08     15.63 o 
  -4   1  14      203.29      216.65     13.48 o 
  -3   1  14        1.39        2.70      5.47 o 
  -2   1  14      306.73      306.72     11.86 o 
  -1   1  14       44.31       56.17      9.76 o 
   0   1  14      163.67      161.75      9.14 o 
   1   1  14      144.86      181.29     14.62 o 
   2   1  14      137.82      175.22     15.34 o 
   3   1  14        6.28       -0.53      6.85 o 
   4   1  14      455.69      404.96     18.71 o 
   5   1  14       91.52       86.10     13.69 o 
   6   1  14        8.32        5.59      9.50 o 
   7   1  14        7.06        9.86     14.46 o 
   8   1  14       24.32       17.75     18.41 o 
  -9   2  14        3.63        7.33     11.45 o 
  -8   2  14        7.96        9.08     23.01 o 
  -7   2  14        0.87      -12.49      8.33 o 
  -6   2  14       47.04       67.85     11.32 o 
  -5   2  14        1.89       -5.39      6.22 o 
  -4   2  14       75.03       67.30      9.71 o 
  -3   2  14       43.14       38.17      9.83 o 
  -2   2  14       50.48       29.05     17.92 o 
  -1   2  14       39.88       47.84      6.88 o 
   0   2  14      460.15      405.90     12.81 o 
   1   2  14       34.24       43.31      9.16 o 
   2   2  14        2.04        6.22      7.09 o 
   3   2  14       50.41       56.55     15.12 o 
   4   2  14       32.38       19.52      9.29 o 
   5   2  14       13.15        1.30      8.56 o 
   6   2  14       22.37       15.12     15.45 o 
   7   2  14        8.42        1.97     15.45 o 
  -9   3  14        0.63       -8.33      9.54 o 
  -8   3  14       13.29        8.88     10.00 o 
  -7   3  14       44.81       38.33     12.29 o 
  -6   3  14        2.13       -6.47      6.92 o 
  -5   3  14        0.01       -7.32      8.19 o 
  -4   3  14       91.96       82.04     22.85 o 
  -3   3  14       23.47       26.02      9.79 o 
  -2   3  14        0.45       -6.94      6.46 o 
  -1   3  14       49.70       53.49      7.60 o 
   0   3  14      282.35      273.74     11.52 o 
   1   3  14       22.21        7.06      7.40 o 
   2   3  14       24.87       16.02      8.10 o 
   3   3  14      273.80      253.97     30.90 o 
   4   3  14        0.29       -4.04      7.66 o 
   5   3  14       22.22       12.82     15.45 o 
   6   3  14        0.13       -1.31     13.15 o 
   7   3  14       56.40       44.38     19.72 o 
  -9   4  14        0.13       -9.53     15.12 o 
  -8   4  14       13.59       20.38     17.75 o 
  -7   4  14      164.61      199.88     31.23 o 
  -6   4  14        7.22       -2.96     12.16 o 
  -5   4  14       24.24       12.71      9.45 o 
  -4   4  14        8.38       -0.93      8.55 o 
  -3   4  14       38.18       21.80     10.85 o 
  -2   4  14      154.06      198.73     17.65 o 
  -1   4  14       22.60       25.87      6.87 o 
   0   4  14        5.08        7.77      5.76 o 
   1   4  14      169.03      188.69     37.15 o 
   2   4  14      209.88      195.92     13.12 o 
   3   4  14        2.33        1.64     11.18 o 
   4   4  14       20.84       18.74     15.78 o 
   5   4  14       27.17       18.08     15.45 o 
   6   4  14       11.29        7.23     15.45 o 
   7   4  14        6.34       14.46     18.41 o 
  -9   5  14        1.58       19.72     19.72 o 
  -8   5  14       79.54       99.28     25.64 o 
  -7   5  14        5.48       -3.29     16.11 o 
  -6   5  14       30.68        3.62     14.46 o 
  -5   5  14        0.84       -1.97      8.60 o 
  -4   5  14        2.48      -10.74      7.78 o 
  -3   5  14        6.12       -5.62      8.13 o 
  -2   5  14      349.42      321.67     13.20 o 
  -1   5  14      285.85      276.96     12.28 o 
   0   5  14       80.43       97.20     10.11 o 
   1   5  14        0.12       -6.59      5.39 o 
   2   5  14       32.38       25.64     13.15 o 
   3   5  14       22.48        5.92     11.51 o 
   4   5  14        1.49        0.99     12.82 o 
   5   5  14       14.61       11.18     15.12 o 
   6   5  14        0.81        1.64     16.44 o 
  -8   6  14       30.32       37.15     20.38 o 
  -7   6  14        8.38        5.59     17.42 o 
  -6   6  14       17.33        3.62     15.12 o 
  -5   6  14       50.35       72.98     19.72 o 
  -4   6  14      109.59      130.51     27.61 o 
  -3   6  14       57.78       56.13     23.51 o 
  -2   6  14      177.99      233.99     18.69 o 
  -1   6  14      153.96      196.88     19.84 o 
   0   6  14       65.22       53.18      8.51 o 
   1   6  14      395.50      387.92     31.72 o 
   2   6  14       18.04        2.96     12.16 o 
   3   6  14        1.73       -3.94     11.83 o 
   4   6  14       10.60       -5.26     12.82 o 
   5   6  14        3.56        4.60     15.78 o 
  -8   7  14        0.31      -12.82     14.46 o 
  -7   7  14        6.66        0.99     15.45 o 
  -6   7  14       10.17       14.46     16.77 o 
  -5   7  14       23.80        5.26     14.79 o 
  -4   7  14       90.89       90.08     21.04 o 
  -3   7  14        3.78        6.57     13.81 o 
  -2   7  14       40.49       46.32     24.82 o 
  -1   7  14       45.22       41.22     10.66 o 
   0   7  14        4.78        8.95      7.72 o 
   1   7  14        0.01        2.63      7.90 o 
   2   7  14        2.49        3.29     12.16 o 
   3   7  14        0.99      -16.27     10.85 o 
   4   7  14        1.02       -9.86     13.15 o 
   5   7  14        5.06       11.51     16.11 o 
  -7   8  14        0.92       -0.99     15.45 o 
  -6   8  14        9.62       -3.94     13.15 o 
  -5   8  14       15.75       34.52     17.42 o 
  -4   8  14       38.90       31.23     17.42 o 
  -3   8  14        5.60        1.97     12.49 o 
  -2   8  14       16.78       17.42     12.82 o 
  -1   8  14        0.01       -4.43      7.49 o 
   0   8  14        4.41       -5.45      8.10 o 
   1   8  14        4.29        6.52      8.84 o 
   2   8  14        2.82      -16.27     10.85 o 
   3   8  14       16.99       12.49     14.79 o 
   4   8  14        3.52       -7.23     14.79 o 
  -6   9  14        1.76       -8.88     15.45 o 
  -5   9  14        0.92       -4.93     15.12 o 
  -4   9  14        1.84        4.60     15.45 o 
  -3   9  14        0.74        7.56     14.46 o 
  -2   9  14      100.32      154.18     24.33 o 
  -1   9  14        0.59        2.63     12.82 o 
   0   9  14       30.21       20.09     10.22 o 
   1   9  14        4.85       -0.07      8.60 o 
   2   9  14        3.10        5.92     13.15 o 
  -4  10  14        1.04      -15.78     12.49 o 
  -3  10  14       20.97       10.85     16.11 o 
  -2  10  14        0.00       -6.90     13.15 o 
  -1  10  14        5.97        1.31     14.46 o 
   0  10  14        2.96       -6.65      9.75 o 
   1 -10  15       30.31       29.92     17.75 o 
   2 -10  15        1.25        2.96     15.12 o 
  -3  -9  15        5.16        0.00     19.72 o 
  -2  -9  15        0.29       -1.97     17.42 o 
   0  -9  15        3.53      -21.20     14.14 o 
   1  -9  15       11.09       -9.53     15.45 o 
   2  -9  15        6.48      -11.18     14.46 o 
   3  -9  15        0.00       -4.60     17.42 o 
   4  -9  15        0.28      -21.70     14.46 o 
  -4  -8  15       85.45      112.43     25.97 o 
  -3  -8  15        9.44        8.22     19.40 o 
  -2  -8  15       53.86       88.43     24.98 o 
  -1  -8  15       12.96       16.77     15.12 o 
   1  -8  15        0.05      -10.52     13.81 o 
   2  -8  15       17.70       15.12     15.45 o 
   3  -8  15        1.03       -9.53     15.78 o 
   4  -8  15        7.82       18.08     18.41 o 
   5  -8  15        0.02       -2.96     15.45 o 
  -5  -7  15       29.04       20.05     20.38 o 
  -4  -7  15        0.06       -7.56     16.44 o 
  -3  -7  15      103.54      137.99     17.27 o 
  -2  -7  15       19.38       20.17     11.83 o 
  -1  -7  15       32.37       22.03     14.14 o 
   0  -7  15        2.10       -3.94     12.49 o 
   1  -7  15       68.66       71.34     19.40 o 
   2  -7  15       26.13        6.57     13.81 o 
   3  -7  15        0.18        0.66     14.79 o 
   4  -7  15       26.50       27.29     15.78 o 
   5  -7  15        0.79        4.93     17.42 o 
   6  -7  15        8.28        1.97     17.09 o 
  -6  -6  15       21.26       -7.23     16.44 o 
  -5  -6  15        0.05       -9.86     15.12 o 
  -4  -6  15       66.43       54.14     13.48 o 
  -3  -6  15        3.83       -7.28      8.82 o 
  -2  -6  15        0.17       -3.40      8.36 o 
  -1  -6  15       54.52       41.42     15.45 o 
   0  -6  15       27.06       37.15     16.77 o 
   1  -6  15       18.50       13.81     13.81 o 
   2  -6  15        0.15      -10.19     11.18 o 
   3  -6  15        5.01        9.20     14.46 o 
   4  -6  15       20.74       16.77     16.44 o 
   5  -6  15       15.39       -3.29     13.81 o 
   6  -6  15       13.47      -10.52     15.12 o 
   7  -6  15       15.95       38.46     20.71 o 
  -7  -5  15        0.87      -10.85     14.79 o 
  -6  -5  15       25.95       18.74     16.44 o 
  -5  -5  15        8.28       10.32     11.23 o 
  -4  -5  15        0.75      -15.78     10.52 o 
  -3  -5  15        3.37        6.46      9.06 o 
  -2  -5  15        1.84       -9.81      7.32 o 
  -1  -5  15      129.28      136.43     22.35 o 
   0  -5  15       83.81       68.05     17.75 o 
   1  -5  15        0.78       -7.56     11.83 o 
   2  -5  15       85.28       54.24     17.42 o 
   3  -5  15        0.11      -14.14     11.51 o 
   4  -5  15      138.01      173.25     25.97 o 
   5  -5  15       35.86       47.01     18.41 o 
   6  -5  15       27.32       45.04     18.74 o 
   7  -5  15       60.38       96.98     25.31 o 
  -8  -4  15       14.60      -18.08     15.45 o 
  -7  -4  15        0.50      -16.11     14.46 o 
  -6  -4  15        2.04      -12.38      9.86 o 
  -5  -4  15        0.14      -15.59     15.62 o 
  -4  -4  15        9.25       14.46      9.63 o 
  -3  -4  15        0.70       -8.77      7.49 o 
  -2  -4  15      122.75      160.31     16.27 o 
  -1  -4  15      414.12      377.77     17.66 o 
   0  -4  15        7.38       -6.25     11.18 o 
   1  -4  15       20.51        5.26     13.48 o 
   2  -4  15        0.02       -3.62     11.18 o 
   3  -4  15        7.67        3.94     14.14 o 
   4  -4  15       56.99       66.74     19.40 o 
   5  -4  15       91.69      127.88     23.34 o 
   6  -4  15       21.81       16.11     15.45 o 
   7  -4  15       16.65       29.26     17.75 o 
  -8  -3  15        3.45       -8.22     17.09 o 
  -7  -3  15        0.38       -0.73     11.51 o 
  -6  -3  15        4.53       -9.51     12.82 o 
  -5  -3  15       27.41       22.89     10.69 o 
  -4  -3  15        0.72      -11.24      8.23 o 
  -3  -3  15       15.46       -0.39     10.36 o 
  -2  -3  15      164.56      171.54     14.06 o 
  -1  -3  15       14.90       -2.49      8.55 o 
   0  -3  15       45.03       48.00     15.12 o 
   1  -3  15        0.00       -9.86      9.86 o 
   2  -3  15       21.01       26.30     14.14 o 
   3  -3  15       24.17       26.30     13.81 o 
   4  -3  15       74.78       78.24     19.07 o 
   5  -3  15        1.88       -7.89     11.83 o 
   6  -3  15       11.18       -2.63     12.82 o 
   7  -3  15        2.46        5.92     15.12 o 
   8  -3  15       26.38       27.94     18.08 o 
  -8  -2  15        3.36        1.31     12.09 o 
  -7  -2  15        1.27       -2.28     10.11 o 
  -6  -2  15       16.70       16.44     16.60 o 
  -5  -2  15        2.73       -5.92      9.07 o 
  -4  -2  15       57.89       77.54     14.73 o 
  -3  -2  15      162.70      179.58     17.36 o 
  -2  -2  15      548.18      540.51     24.66 o 
  -1  -2  15        7.49        5.40      7.25 o 
   0  -2  15      230.80      174.23     18.08 o 
   1  -2  15        0.68      -12.33      8.22 o 
   2  -2  15       27.56       16.77     12.49 o 
   3  -2  15        0.31       -7.89      9.53 o 
   4  -2  15       32.88       27.61     14.46 o 
   5  -2  15       70.17       81.20     20.38 o 
   6  -2  15        0.03        7.89     13.15 o 
   7  -2  15        0.11        3.29     14.79 o 
   8  -2  15        0.40       -8.22     15.12 o 
  -9  -1  15        6.65        0.00     16.77 o 
  -8  -1  15       11.74       13.63     12.89 o 
  -7  -1  15       27.64       23.77     12.20 o 
  -6  -1  15        7.61       -0.16     10.23 o 
  -5  -1  15      227.13      250.61     22.42 o 
  -4  -1  15      349.82      359.69     43.56 o 
  -3  -1  15       37.34       33.33     14.63 o 
  -2  -1  15       67.09       73.35     11.72 o 
  -1  -1  15       77.34       84.16     17.09 o 
   0  -1  15       86.40      102.90     18.41 o 
   1  -1  15      164.35      141.83     11.92 o 
   2  -1  15      126.79      131.72     14.39 o 
   3  -1  15        0.00       -5.26      9.86 o 
   4  -1  15        2.39       10.19     12.49 o 
   5  -1  15       62.29       76.27     18.08 o 
   6  -1  15      156.88      218.26     31.56 o 
   7  -1  15        6.06       10.80     10.81 o 
   8  -1  15        1.51       -4.99     11.27 o 
  -9   0  15       14.07        3.29     21.70 o 
  -8   0  15        8.80      -15.78     15.12 o 
  -7   0  15        0.08        4.54     10.57 o 
  -6   0  15      112.78      175.38     34.85 o 
  -5   0  15       47.14       50.85     14.05 o 
  -4   0  15       96.86      138.26     16.74 o 
  -3   0  15       42.34       35.41     10.87 o 
  -2   0  15       29.01       13.90      8.11 o 
  -1   0  15        6.91       -0.64      5.65 o 
   0   0  15       52.41       41.75     15.12 o 
   1   0  15        0.43       -5.57      6.13 o 
   2   0  15      394.69      347.15     16.62 o 
   3   0  15       34.99       30.06     18.41 o 
   4   0  15      393.34      377.81     22.35 o 
   5   0  15       28.54       43.11     20.55 o 
   6   0  15      102.82      108.62     15.76 o 
   7   0  15        0.73        4.95     10.86 o 
  -9   1  15        0.89      -16.21     10.81 o 
  -8   1  15        1.70       -1.33     10.53 o 
  -7   1  15        3.98       -8.61      8.28 o 
  -6   1  15        9.47        6.70      8.28 o 
  -5   1  15      254.67      279.83     17.10 o 
  -4   1  15       72.34      119.82     12.87 o 
  -3   1  15      264.48      261.49     13.37 o 
  -2   1  15       23.56       28.18      6.99 o 
  -1   1  15      271.61      256.31     14.13 o 
   0   1  15      374.77      373.86     15.62 o 
   1   1  15       85.16      100.86     12.31 o 
   2   1  15      491.50      454.71     19.89 o 
   3   1  15       21.53       16.28      8.82 o 
   4   1  15      184.09      206.20     28.27 o 
   5   1  15      147.56      141.71     16.61 o 
   6   1  15       41.75       24.93     12.49 o 
   7   1  15        1.65       -8.55     15.45 o 
  -9   2  15        0.69      -15.39     11.04 o 
  -8   2  15        3.26       -9.87      9.56 o 
  -7   2  15       72.03       63.10     11.99 o 
  -6   2  15        4.47        3.96      7.81 o 
  -5   2  15        2.76        0.46      7.05 o 
  -4   2  15       44.16       52.59     10.34 o 
  -3   2  15       32.78       20.91      9.64 o 
  -2   2  15        0.18       -2.67      7.06 o 
  -1   2  15      246.94      205.74     27.45 o 
   0   2  15      350.25      318.27     15.07 o 
   1   2  15        7.37       -2.04      6.71 o 
   2   2  15       64.08       79.78     12.40 o 
   3   2  15      164.08      154.18     15.45 o 
   4   2  15        0.22       -5.06      7.96 o 
   5   2  15        6.45        4.60     12.16 o 
   6   2  15       25.81       35.50     18.41 o 
   7   2  15        0.02        6.90     15.45 o 
  -9   3  15        4.43        5.10     12.16 o 
  -8   3  15        4.38       23.71     11.75 o 
  -7   3  15        0.69       -9.14     10.19 o 
  -6   3  15       55.98       40.58     12.99 o 
  -5   3  15       41.81       46.57     13.35 o 
  -4   3  15       61.15       63.27     13.12 o 
  -3   3  15        9.89       -1.02      8.21 o 
  -2   3  15       54.18       53.03     11.03 o 
  -1   3  15       45.59       77.75     16.77 o 
   0   3  15      192.47      196.57     10.61 o 
   1   3  15       62.34       32.61      9.16 o 
   2   3  15       52.97       62.22     15.94 o 
   3   3  15       12.31       18.94      9.13 o 
   4   3  15        4.27       -6.25     12.49 o 
   5   3  15        3.94       -0.66     13.81 o 
   6   3  15       30.35       20.71     17.09 o 
   7   3  15        1.13        1.97     17.75 o 
  -9   4  15        4.06       -5.92     17.75 o 
  -8   4  15        5.38      -13.48     15.45 o 
  -7   4  15       47.78       60.16     21.37 o 
  -6   4  15        4.67        6.53     10.35 o 
  -5   4  15       37.63       35.73     12.07 o 
  -4   4  15        3.99       -4.22      7.98 o 
  -3   4  15      196.52      234.85     26.63 o 
  -2   4  15        1.28        1.97      7.76 o 
  -1   4  15       42.41       24.64      9.83 o 
   0   4  15       13.23       12.12      6.24 o 
   1   4  15      102.97      113.70     14.96 o 
   2   4  15        5.71        5.64      7.76 o 
   3   4  15        4.49       -0.33     11.83 o 
   4   4  15        8.32        9.86     14.14 o 
   5   4  15       38.79       49.31     20.71 o 
   6   4  15        6.47        0.33     15.45 o 
  -8   5  15       40.54       51.28     21.37 o 
  -7   5  15       10.60       12.16     16.44 o 
  -6   5  15       26.90        4.93     15.45 o 
  -5   5  15       10.73        6.87     13.97 o 
  -4   5  15       13.21        6.05      9.92 o 
  -3   5  15       36.69       59.93     12.95 o 
  -2   5  15       49.16       65.63     18.25 o 
  -1   5  15       23.15       22.01      7.16 o 
   0   5  15        7.91       11.23      6.29 o 
   1   5  15       48.37       56.67     16.93 o 
   2   5  15        0.75      -13.81      9.20 o 
   3   5  15        0.46       -9.20     11.51 o 
   4   5  15        9.76        1.31     13.48 o 
   5   5  15        0.53       -1.97     14.79 o 
   6   5  15        3.61       -4.27     15.45 o 
  -8   6  15        0.00       17.09     18.74 o 
  -7   6  15       20.10      -18.41     13.81 o 
  -6   6  15        0.03      -15.12     13.15 o 
  -5   6  15       30.74       31.56     17.42 o 
  -4   6  15        1.15       11.51     10.93 o 
  -3   6  15        1.64        1.78      8.37 o 
  -2   6  15       71.21       90.29     14.65 o 
  -1   6  15        1.81        6.10      6.82 o 
   0   6  15       15.49       12.77      7.23 o 
   1   6  15        0.01       -8.55      8.88 o 
   2   6  15        1.37      -10.85     10.19 o 
   3   6  15        7.01       -1.97     12.82 o 
   4   6  15        1.50        6.57     14.14 o 
   5   6  15       10.93       11.18     16.77 o 
  -7   7  15        0.06      -14.46     14.79 o 
  -6   7  15        0.77       -9.53     13.81 o 
  -5   7  15        2.61       -3.94     13.15 o 
  -4   7  15       55.76       72.32     19.72 o 
  -3   7  15        0.03       -5.73      9.26 o 
  -2   7  15        9.55       -0.33      9.08 o 
  -1   7  15       82.88       82.22     19.91 o 
   0   7  15       18.91       23.97      9.69 o 
   1   7  15        3.96       -3.62     11.18 o 
   2   7  15        0.56       -5.59      9.53 o 
   3   7  15        5.21        6.57     13.81 o 
   4   7  15        9.31       -8.22     13.15 o 
  -7   8  15       16.86        7.56     18.08 o 
  -6   8  15       12.70        0.33     16.11 o 
  -5   8  15       15.64       -9.20     15.12 o 
  -4   8  15       42.66       41.75     19.40 o 
  -3   8  15        5.50       -3.94     13.81 o 
  -2   8  15        7.76      -10.85     12.16 o 
  -1   8  15       39.48       18.14      9.86 o 
   0   8  15       33.73       34.12     10.34 o 
   1   8  15        0.15       -1.31     11.51 o 
   2   8  15        8.19       -5.26     13.15 o 
   3   8  15        2.34       -0.99     13.81 o 
  -5   9  15        6.48       11.83     17.09 o 
  -4   9  15       16.17       24.00     17.09 o 
  -3   9  15        5.12      -11.83     13.48 o 
  -2   9  15        0.65       -8.55     12.49 o 
  -1   9  15       21.75       12.82     15.78 o 
   0   9  15        4.20       -8.98      8.80 o 
   1   9  15       11.67        7.89     13.81 o 
   0  -9  16        2.50       -0.99     15.45 o 
   1  -9  16        1.40      -17.75     14.14 o 
   2  -9  16       18.82        6.57     16.77 o 
   3  -9  16       74.32       89.09     24.66 o 
  -3  -8  16       13.27       18.08     18.08 o 
  -1  -8  16        2.21       -5.92     14.46 o 
   0  -8  16        3.84        2.96     15.45 o 
   1  -8  16        3.90       10.85     15.78 o 
   2  -8  16       17.17       -0.33     14.46 o 
   3  -8  16        0.02        8.22     16.11 o 
   4  -8  16        4.25      -11.51     16.44 o 
  -5  -7  16        4.38      -11.18     14.46 o 
  -4  -7  16        0.50        7.23     18.41 o 
  -3  -7  16        3.33        7.56     11.23 o 
  -2  -7  16       23.67       33.20     17.09 o 
  -1  -7  16        1.15      -12.16     12.16 o 
   0  -7  16        8.90       -3.94     12.49 o 
   1  -7  16       74.13       57.53     18.41 o 
   2  -7  16        7.00        7.23     16.11 o 
   3  -7  16       13.43       -6.90     15.45 o 
   4  -7  16        2.33      -14.79     14.46 o 
   5  -7  16       39.07       32.55     17.42 o 
  -6  -6  16        0.35      -21.20     14.14 o 
  -5  -6  16        1.85        2.30     17.09 o 
  -4  -6  16       18.74       21.76     11.36 o 
  -3  -6  16        1.20        1.56     10.33 o 
  -2  -6  16       18.94        4.37      9.69 o 
  -1  -6  16        9.24       10.19     14.79 o 
   0  -6  16      186.81      206.78     28.60 o 
   1  -6  16       60.78       57.20     20.05 o 
   2  -6  16       12.83       22.68     14.46 o 
   3  -6  16        2.77      -11.18     11.51 o 
   4  -6  16       31.01       21.04     17.75 o 
   5  -6  16       55.11       69.69     22.03 o 
   6  -6  16       29.54       28.27     21.37 o 
  -6  -5  16        4.05       -1.64     16.11 o 
  -5  -5  16        6.45      -12.31     14.14 o 
  -4  -5  16        0.00      -19.23     12.82 o 
  -3  -5  16        9.55        3.02      9.99 o 
  -2  -5  16        1.54       -7.88      8.13 o 
  -1  -5  16       25.61       16.77     14.46 o 
   0  -5  16       49.15       25.64     15.45 o 
   1  -5  16       38.48       29.92     15.12 o 
   2  -5  16       29.11       23.01     14.79 o 
   3  -5  16        5.93        2.63     13.81 o 
   4  -5  16        3.41       -2.30     13.81 o 
   5  -5  16       18.09        6.57     14.79 o 
   6  -5  16       26.10       17.09     17.75 o 
  -7  -4  16        0.40       12.49     17.75 o 
  -6  -4  16       11.35        4.60     11.39 o 
  -5  -4  16       20.89       15.14     18.41 o 
  -4  -4  16        9.81       -3.36     10.20 o 
  -3  -4  16        0.11      -10.29      7.76 o 
  -2  -4  16      252.27      238.90     25.81 o 
  -1  -4  16       15.58       -0.33     10.85 o 
   0  -4  16       73.55       55.56     15.78 o 
   1  -4  16       10.17        1.97     12.49 o 
   2  -4  16       64.23       30.57     15.12 o 
   3  -4  16        1.46       -2.30     12.49 o 
   4  -4  16       20.19       30.90     16.11 o 
   5  -4  16       47.10       21.70     17.09 o 
   6  -4  16        0.21      -13.15     12.82 o 
   7  -4  16        0.60       -3.62     15.45 o 
  -7  -3  16        0.08        0.76     11.15 o 
  -6  -3  16        6.16       -1.17     10.22 o 
  -5  -3  16        5.09      -10.30      9.40 o 
  -4  -3  16        0.95      -11.44      8.92 o 
  -3  -3  16        4.12       -7.48      8.28 o 
  -2  -3  16       34.39       28.63     10.45 o 
  -1  -3  16       60.27       55.89     17.75 o 
   0  -3  16       54.96       48.98     16.77 o 
   1  -3  16       19.53       -1.31     10.52 o 
   2  -3  16        0.04       -8.22     10.19 o 
   3  -3  16       39.10       49.64     17.09 o 
   4  -3  16       65.23       87.45     20.05 o 
   5  -3  16        4.86       -9.20     12.49 o 
   6  -3  16       13.81       -9.53     13.15 o 
   7  -3  16       14.48       10.52     16.77 o 
  -8  -2  16        2.85      -14.87     10.90 o 
  -7  -2  16        3.20        3.78     11.86 o 
  -6  -2  16        7.24        4.20     15.94 o 
  -5  -2  16        2.70       -2.03      9.96 o 
  -4  -2  16       85.42       95.76     16.27 o 
  -3  -2  16        2.92        4.60      9.30 o 
  -2  -2  16        0.89       -9.34      7.55 o 
  -1  -2  16       57.03       90.40     19.07 o 
   0  -2  16       21.24       24.98     13.15 o 
   1  -2  16        4.16       -0.33     10.19 o 
   2  -2  16        2.85        6.25     13.15 o 
   3  -2  16       80.15       96.98     20.71 o 
   4  -2  16        2.43      -10.85     10.52 o 
   5  -2  16       14.70       11.18     14.79 o 
   6  -2  16       36.09       35.50     17.09 o 
   7  -2  16        2.74       -2.96     16.11 o 
  -8  -1  16        1.32      -11.12     12.89 o 
  -7  -1  16        6.48      -15.51     10.34 o 
  -6  -1  16        1.83        1.65     11.03 o 
  -5  -1  16        2.45       -1.65     15.94 o 
  -4  -1  16        0.81        8.61     10.16 o 
  -3  -1  16      392.47      346.99     20.05 o 
  -2  -1  16       37.18       29.75     10.23 o 
  -1  -1  16       41.13       42.00     10.33 o 
   0  -1  16       11.58       16.77     11.83 o 
   1  -1  16      125.72      138.07     21.70 o 
   2  -1  16       78.23       73.83     11.62 o 
   3  -1  16       23.14       12.42      8.99 o 
   4  -1  16       30.07       20.39      9.75 o 
   5  -1  16        7.43        9.53     10.23 o 
   6  -1  16        1.71       -3.10      9.86 o 
   7  -1  16       36.17       32.66     19.40 o 
  -8   0  16        0.99      -15.78     14.14 o 
  -7   0  16        0.03      -11.56     10.20 o 
  -6   0  16       37.96       51.50     14.28 o 
  -5   0  16       12.64        6.81     10.81 o 
  -4   0  16       14.52       -7.94     12.66 o 
  -3   0  16        9.41        5.91      7.33 o 
  -2   0  16       94.33      106.32     11.35 o 
  -1   0  16      170.33      185.48     16.18 o 
   0   0  16       68.34       72.98     17.42 o 
   1   0  16      252.31      239.98     20.71 o 
   2   0  16      167.39      198.42     20.05 o 
   3   0  16       11.34       10.92      8.33 o 
   4   0  16        5.88        3.61      8.46 o 
   5   0  16      178.83      199.91     24.00 o 
   6   0  16       20.79       20.88     11.23 o 
   7   0  16       15.13       -2.30     15.78 o 
  -8   1  16        0.89       -0.05     11.92 o 
  -7   1  16        0.05      -11.47      8.21 o 
  -6   1  16       23.18        9.35      9.83 o 
  -5   1  16       97.49      115.65     14.22 o 
  -4   1  16      474.20      439.38     17.14 o 
  -3   1  16        0.27       -0.06      7.30 o 
  -2   1  16      790.97      857.48     27.74 o 
  -1   1  16       43.01       49.85     10.66 o 
   0   1  16      263.63      217.96     20.71 o 
   1   1  16       40.20       47.42     10.19 o 
   2   1  16      232.26      214.01     13.60 o 
   3   1  16       49.29       54.92     11.27 o 
   4   1  16       86.80       95.14     14.41 o 
   5   1  16        0.13        3.58      9.18 o 
   6   1  16       38.12       48.33     19.07 o 
   7   1  16        6.27       14.79     17.09 o 
  -8   2  16        5.50        1.80     11.37 o 
  -7   2  16       16.64       14.41     10.07 o 
  -6   2  16      102.38      119.34     19.91 o 
  -5   2  16      167.41      216.19     17.27 o 
  -4   2  16      168.71      209.04     20.33 o 
  -3   2  16        3.01       -2.71     15.78 o 
  -2   2  16      139.29      144.29     16.39 o 
  -1   2  16       57.45       65.37     11.77 o 
   0   2  16        7.33        2.63     10.52 o 
   1   2  16      107.44      148.76     20.22 o 
   2   2  16        7.95       17.47      8.66 o 
   3   2  16       58.56       71.30     12.49 o 
   4   2  16       57.44       46.27     15.78 o 
   5   2  16        0.25       -2.63     13.48 o 
   6   2  16        0.17      -18.74     12.49 o 
  -8   3  16       17.85       27.73     12.63 o 
  -7   3  16        0.32      -10.19     12.82 o 
  -6   3  16        1.94      -11.29      9.83 o 
  -5   3  16        5.88       12.82     10.69 o 
  -4   3  16       43.16       59.85     13.82 o 
  -3   3  16        0.14        0.19      8.13 o 
  -2   3  16       58.37       71.56     13.64 o 
  -1   3  16        6.41        5.93      8.48 o 
   0   3  16      115.55      112.10     20.38 o 
   1   3  16       42.39       34.84     18.57 o 
   2   3  16       41.17       34.93     10.16 o 
   3   3  16       79.29       95.59     14.03 o 
   4   3  16        0.19        5.26     13.48 o 
   5   3  16       49.34       30.90     17.42 o 
   6   3  16        0.01       -5.59     15.12 o 
  -8   4  16       12.08       -7.23     15.12 o 
  -7   4  16        0.07       -0.99     14.79 o 
  -6   4  16       39.66       51.74     14.16 o 
  -5   4  16       10.46        6.44     11.01 o 
  -4   4  16       13.10       19.56     10.50 o 
  -3   4  16       11.80        8.98      9.06 o 
  -2   4  16        3.90       -8.16      7.66 o 
  -1   4  16       35.50       26.90      9.99 o 
   0   4  16       51.23       51.35     10.88 o 
   1   4  16        0.02       -2.42      8.13 o 
   2   4  16       39.76       46.47     25.81 o 
   3   4  16        0.49       -6.57     11.83 o 
   4   4  16       34.10       25.31     16.44 o 
   5   4  16        1.63      -17.09     13.81 o 
   6   4  16       18.71       15.45     18.41 o 
  -8   5  16        2.12      -19.07     16.44 o 
  -7   5  16       33.10       31.89     19.07 o 
  -6   5  16        8.77       -1.31     15.78 o 
  -5   5  16       10.29       15.48     11.26 o 
  -4   5  16        0.62       -3.23      9.71 o 
  -3   5  16      103.83       97.25     15.77 o 
  -2   5  16      128.84      176.52     18.19 o 
  -1   5  16       17.96       15.36      9.87 o 
   0   5  16       11.71        1.97      7.66 o 
   1   5  16        1.39       -5.82      7.72 o 
   2   5  16       18.99       22.03     14.14 o 
   3   5  16        4.51       12.16     13.81 o 
   4   5  16       20.20       15.12     15.78 o 
   5   5  16        2.66       -4.27     14.46 o 
  -7   6  16        0.37      -12.82     17.09 o 
  -6   6  16       26.85        8.55     16.44 o 
  -5   6  16        0.75      -18.25     12.16 o 
  -4   6  16      109.76      126.34     21.04 o 
  -3   6  16        3.83       -2.67      8.81 o 
  -2   6  16        0.96       -8.84      8.80 o 
  -1   6  16       15.19        9.86     10.82 o 
   0   6  16       25.10       10.64     10.02 o 
   1   6  16       58.54       60.49     15.78 o 
   2   6  16        5.11       -7.89     10.52 o 
   3   6  16        4.03        2.96     14.14 o 
   4   6  16        0.87        3.29     14.46 o 
  -7   7  16        4.37        5.92     18.08 o 
  -6   7  16       19.16       11.83     17.75 o 
  -5   7  16        3.14        0.00     14.46 o 
  -4   7  16       68.71       72.98     20.71 o 
  -3   7  16        2.55        1.28     10.35 o 
  -2   7  16       68.47       42.08     21.04 o 
  -1   7  16       20.42       34.94     12.03 o 
   0   7  16       16.50       -1.97     12.16 o 
   1   7  16       29.31        7.56     13.81 o 
   2   7  16        1.99        0.33     12.49 o 
   3   7  16        3.10        3.62     13.48 o 
  -6   8  16        0.07      -17.09     15.12 o 
  -5   8  16       17.91       11.18     16.44 o 
  -4   8  16       20.19       19.40     18.08 o 
  -3   8  16       55.08       36.16     17.09 o 
  -2   8  16        3.85        5.59     13.15 o 
  -1   8  16        0.42       -3.62     12.00 o 
   0   8  16        1.00        0.33     13.81 o 
   1   8  16        2.24        3.62     13.81 o 
   2   8  16        2.03        4.60     15.12 o 
  -4   9  16        7.74        7.56     17.09 o 
  -3   9  16        1.25       -8.88     13.15 o 
  -2   9  16       16.19        9.20     14.14 o 
  -1   9  16        0.49      -14.14     13.15 o 
   0   9  16        1.27       -1.31     13.15 o 
  -1  -8  17       14.23      -12.16     13.15 o 
   0  -8  17       35.39       33.20     19.07 o 
   1  -8  17       34.19       24.33     18.41 o 
   2  -8  17       12.59      -12.49     17.75 o 
   3  -8  17       11.71        4.93     16.77 o 
  -4  -7  17        0.89       -4.27     16.77 o 
  -3  -7  17       23.87       13.98     12.31 o 
  -2  -7  17        2.66        6.57     15.45 o 
  -1  -7  17        0.37       -4.27     15.12 o 
   0  -7  17        6.90       10.19     14.14 o 
   1  -7  17        1.03      -17.75     15.12 o 
   2  -7  17        1.20       -0.99     15.45 o 
   3  -7  17        2.91      -18.41     13.15 o 
   4  -7  17        1.79       -3.62     16.11 o 
  -5  -6  17        0.54       10.19     16.44 o 
  -4  -6  17        8.53       -6.51     11.04 o 
  -3  -6  17        4.55        7.05     10.92 o 
  -2  -6  17        2.42      -16.44     13.81 o 
  -1  -6  17        0.94       -2.30     12.16 o 
   0  -6  17       24.67       24.98     17.42 o 
   1  -6  17       70.04       38.79     16.77 o 
   2  -6  17        0.00      -14.46     13.48 o 
   3  -6  17        6.71        4.27     16.44 o 
   4  -6  17        6.76       -0.66     15.45 o 
   5  -6  17       18.96       32.22     20.71 o 
  -6  -5  17        0.71       -1.31     16.11 o 
  -5  -5  17       15.12        1.61     12.08 o 
  -4  -5  17        2.20       -2.20     10.43 o 
  -3  -5  17       10.73       -1.44      9.18 o 
  -2  -5  17      118.86      117.69     24.66 o 
  -1  -5  17        1.81        0.33     11.51 o 
   0  -5  17       10.58        8.55     12.82 o 
   1  -5  17       81.89       75.28     21.04 o 
   2  -5  17        0.21      -17.09     13.15 o 
   3  -5  17        2.73      -15.78     12.82 o 
   4  -5  17        0.01      -10.52     14.79 o 
   5  -5  17        0.79      -20.22     13.48 o 
   6  -5  17        0.88      -14.14     16.11 o 
  -6  -4  17        6.14        2.09     12.45 o 
  -5  -4  17        1.53        4.84     11.26 o 
  -4  -4  17        4.42        0.51      9.18 o 
  -3  -4  17        0.04       -8.42      9.63 o 
  -2  -4  17      164.39      239.00     29.92 o 
  -1  -4  17       44.75       36.82     16.44 o 
   0  -4  17       23.88       18.41     14.46 o 
   1  -4  17        1.50      -15.29     10.19 o 
   2  -4  17        1.00        1.31     13.15 o 
   3  -4  17      131.38      165.69     26.30 o 
   4  -4  17       14.31       -7.56     11.51 o 
   5  -4  17        7.53        0.33     15.78 o 
   6  -4  17       13.91       25.64     19.40 o 
  -7  -3  17        5.44      -10.99     13.10 o 
  -6  -3  17        1.54      -11.74     11.60 o 
  -5  -3  17        8.62       -0.29     11.15 o 
  -4  -3  17        4.35        1.08     10.90 o 
  -3  -3  17      112.39      120.74     16.38 o 
  -2  -3  17       18.79       12.82     13.81 o 
  -1  -3  17        9.74       -9.20     11.51 o 
   0  -3  17        0.23        4.27     13.15 o 
   1  -3  17        0.06        4.93     12.49 o 
   2  -3  17       55.94       10.19     14.46 o 
   3  -3  17       66.24       71.01     20.05 o 
   4  -3  17        0.03      -17.42     12.49 o 
   5  -3  17        0.76       -4.60     13.15 o 
   6  -3  17        3.72        5.26     16.44 o 
  -7  -2  17       26.89       60.29     16.59 o 
  -6  -2  17       25.26       40.81     13.79 o 
  -5  -2  17        0.03       -7.50      9.86 o 
  -4  -2  17      121.13      130.97     17.77 o 
  -3  -2  17        1.44        2.13     10.03 o 
  -2  -2  17       73.90       85.47     20.05 o 
  -1  -2  17       70.00       63.45     17.75 o 
   0  -2  17       38.28       45.70     15.45 o 
   1  -2  17       10.91       13.81     12.82 o 
   2  -2  17       12.85        3.94     11.83 o 
   3  -2  17       13.69       10.19     12.49 o 
   4  -2  17        9.64        4.93     13.15 o 
   5  -2  17       22.83       24.00     16.77 o 
   6  -2  17       48.72       32.55     17.42 o 
  -8  -1  17        0.08       12.25     13.82 o 
  -7  -1  17       25.30       27.24     14.53 o 
  -6  -1  17        1.69       -1.58     15.29 o 
  -5  -1  17        0.44       -7.09     10.43 o 
  -4  -1  17        0.00      -12.84      8.56 o 
  -3  -1  17       78.82       80.63     14.56 o 
  -2  -1  17       33.14       33.50     10.39 o 
  -1  -1  17        4.73       -1.64      9.86 o 
   0  -1  17      213.16      231.11     27.29 o 
   1  -1  17      121.73      113.09     21.04 o 
   2  -1  17        2.36        0.99     11.18 o 
   3  -1  17        0.16       -5.77      7.43 o 
   4  -1  17        9.04        8.50      9.45 o 
   5  -1  17        3.79       -3.07      9.26 o 
   6  -1  17        4.48        9.09     10.79 o 
  -8   0  17        0.13        4.60     18.08 o 
  -7   0  17        0.11      -13.81     19.40 o 
  -6   0  17       29.89       18.08     18.74 o 
  -5   0  17       72.27       80.05     13.50 o 
  -4   0  17        0.52       -7.01      7.94 o 
  -3   0  17      136.26      142.11     18.19 o 
  -2   0  17        0.87       -2.88      8.77 o 
  -1   0  17      162.95      220.26     27.61 o 
   0   0  17       24.10        8.22     12.16 o 
   1   0  17        5.22        4.27     11.83 o 
   2   0  17      128.01      155.99     15.91 o 
   3   0  17       44.25       40.86     14.46 o 
   4   0  17       66.58       50.99     12.22 o 
   5   0  17        0.45       -7.52      8.59 o 
   6   0  17       15.17       27.37     11.75 o 
  -8   1  17        0.20        0.68     11.60 o 
  -7   1  17        0.14       -4.57     10.04 o 
  -6   1  17       79.08       80.38     18.17 o 
  -5   1  17       34.46       28.69      9.91 o 
  -4   1  17       79.27      105.17     12.77 o 
  -3   1  17       50.78       48.82      9.70 o 
  -2   1  17        0.02       -0.92      7.74 o 
  -1   1  17       28.20       25.64     14.46 o 
   0   1  17        9.93        9.20     12.49 o 
   1   1  17        5.20       -5.92     10.52 o 
   2   1  17       43.49       41.12     10.76 o 
   3   1  17       22.69       12.10      8.66 o 
   4   1  17       55.66       75.94     18.74 o 
   5   1  17        2.16       -3.10     11.18 o 
   6   1  17        2.75        5.92     15.12 o 
  -8   2  17        0.12      -14.59      9.99 o 
  -7   2  17        3.47        8.26     10.14 o 
  -6   2  17       55.92       44.47     11.49 o 
  -5   2  17        0.30        0.83      7.99 o 
  -4   2  17       69.69       48.86     17.75 o 
  -3   2  17       88.10      127.23     16.52 o 
  -2   2  17       14.80       18.37      9.79 o 
  -1   2  17      516.97      507.58     31.89 o 
   0   2  17        7.62        7.23     12.16 o 
   1   2  17        6.49        6.25     12.16 o 
   2   2  17        6.67       -1.01      7.72 o 
   3   2  17        0.13        0.00      8.60 o 
   4   2  17       47.28       65.65     15.78 o 
   5   2  17        1.06       -2.63     14.46 o 
   6   2  17       35.18       47.34     19.72 o 
  -8   3  17        2.82       -6.25     18.08 o 
  -7   3  17        6.07        4.87     11.93 o 
  -6   3  17       27.04       15.29     12.55 o 
  -5   3  17       61.66       42.73     14.09 o 
  -4   3  17        2.37       -5.93      9.70 o 
  -3   3  17       73.43       68.48     13.76 o 
  -2   3  17       85.96       94.91     14.87 o 
  -1   3  17        1.13        3.29     13.81 o 
   0   3  17        1.64       -3.94     11.18 o 
   1   3  17       15.62       -2.62      8.02 o 
   2   3  17       28.06       39.62     17.26 o 
   3   3  17       28.38       22.34     10.20 o 
   4   3  17       10.26        4.27     13.81 o 
   5   3  17        4.12        2.96     15.12 o 
  -8   4  17        9.56       14.46     18.08 o 
  -7   4  17        1.42      -18.08     13.81 o 
  -6   4  17        5.49       -4.17     10.66 o 
  -5   4  17       31.00       24.72     12.76 o 
  -4   4  17        5.51        5.72     10.16 o 
  -3   4  17        3.75       -0.71      9.18 o 
  -2   4  17       55.49       38.80     11.62 o 
  -1   4  17       26.16       32.55     15.78 o 
   0   4  17       49.73       35.50     17.09 o 
   1   4  17       23.55       32.90     10.39 o 
   2   4  17        9.68        8.06      8.99 o 
   4   4  17        4.82      -14.14     11.83 o 
   5   4  17       21.28       26.63     19.07 o 
  -7   5  17        0.37       -3.62     17.42 o 
  -6   5  17        0.81       -0.66     14.14 o 
  -5   5  17       23.02       25.93     12.29 o 
  -4   5  17        1.18        2.53      9.88 o 
  -3   5  17        0.06        5.52     10.45 o 
  -2   5  17        1.90       -4.56      8.99 o 
  -1   5  17        3.76        4.27     15.45 o 
   0   5  17       46.15       44.05     19.72 o 
   1   5  17        1.52       -4.23      8.56 o 
   2   5  17       21.52       19.72     13.81 o 
   3   5  17        2.69        7.23     14.79 o 
   4   5  17       14.03      -16.11     12.49 o 
  -7   6  17        1.65      -20.71     13.81 o 
  -6   6  17        7.73       12.82     16.11 o 
  -5   6  17        4.48       -1.31     16.11 o 
  -4   6  17       25.34       38.89     13.15 o 
  -3   6  17        6.48       11.07     10.57 o 
  -2   6  17        8.13        2.58      9.78 o 
  -1   6  17       18.41       20.05     17.09 o 
   0   6  17        0.58       -6.57     15.78 o 
   1   6  17       19.73       11.51     12.82 o 
   2   6  17        1.66       -7.89     11.18 o 
   3   6  17        1.02      -10.52     12.49 o 
  -6   7  17        0.23       -0.33     18.08 o 
  -5   7  17        7.35       -5.59     13.81 o 
  -4   7  17       18.11       26.96     16.77 o 
  -3   7  17        2.85        2.53     11.13 o 
  -2   7  17        8.02       -3.78     10.90 o 
   1   7  17       18.44        8.55     13.81 o 
   2   7  17        1.57        0.66     13.48 o 
  -5   8  17        0.35       -2.30     15.12 o 
  -4   8  17        0.37        3.94     15.78 o 
  -3   8  17        4.79       -1.97     15.12 o 
  -2   8  17        9.45       15.78     15.78 o 
   1   8  17        6.22      -10.19     12.82 o 
   0  -8  18        0.26       10.85     15.78 o 
   1  -8  18        1.56      -18.74     13.48 o 
  -3  -7  18       34.56       15.12     20.05 o 
  -2  -7  18        1.79       -9.53     14.46 o 
  -1  -7  18       21.27       10.85     15.78 o 
   0  -7  18       86.50       96.65     24.33 o 
   1  -7  18        1.06       -7.89     14.79 o 
   2  -7  18        0.56        6.25     14.46 o 
   3  -7  18       10.26        5.59     17.09 o 
  -4  -6  18       18.24       -0.88     12.66 o 
  -3  -6  18        2.95       -0.66     15.78 o 
  -2  -6  18        1.13       -6.25     15.45 o 
  -1  -6  18        0.38       -6.90     13.81 o 
   0  -6  18        8.13        9.53     14.14 o 
   1  -6  18        2.07       -6.25     14.79 o 
   2  -6  18        0.04       -2.30     15.12 o 
   3  -6  18       39.34        2.96     18.08 o 
   4  -6  18        7.76       15.12     17.42 o 
  -5  -5  18        1.02       -5.91     11.21 o 
  -4  -5  18        0.86      -17.21     11.70 o 
  -3  -5  18        0.00       -3.29     14.46 o 
  -2  -5  18        5.04       -9.86     13.15 o 
  -1  -5  18       50.77       40.11     19.07 o 
   0  -5  18      102.95       89.09     23.34 o 
   1  -5  18        0.67      -17.26     11.51 o 
   2  -5  18        5.84       -8.88     13.48 o 
   3  -5  18        2.09        1.31     15.78 o 
   4  -5  18       26.12       24.66     20.05 o 
   5  -5  18        6.43       13.81     18.08 o 
  -6  -4  18        0.32        5.72     13.43 o 
  -5  -4  18       14.43       -0.96     17.75 o 
  -4  -4  18        1.08       -0.62     11.26 o 
  -3  -4  18       10.23       -4.93     12.49 o 
  -2  -4  18      237.26      256.75     32.22 o 
  -1  -4  18        2.98       12.82     13.81 o 
   0  -4  18       38.84       30.24     16.44 o 
   1  -4  18        2.01       -5.26     11.51 o 
   2  -4  18       12.10       -2.96     14.14 o 
   3  -4  18        7.83        0.99     15.12 o 
   4  -4  18        0.97        0.33     14.79 o 
   5  -4  18        7.28       -1.97     14.46 o 
  -6  -3  18        0.03      -11.19     14.96 o 
  -5  -3  18        0.16      -17.75     11.83 o 
  -4  -3  18        7.31        6.47     11.23 o 
  -3  -3  18       13.94       25.09     11.96 o 
  -2  -3  18       10.12       34.52     17.42 o 
  -1  -3  18       19.43       20.71     14.79 o 
   0  -3  18        8.17       -5.26     12.49 o 
   1  -3  18       15.70       15.45     13.81 o 
   2  -3  18        0.42      -10.19     12.16 o 
   3  -3  18       79.72      106.51     23.01 o 
   4  -3  18       10.45        3.94     13.81 o 
   5  -3  18        0.00      -22.19     14.79 o 
   6  -3  18       15.81       31.89     18.41 o 
  -7  -2  18       24.22       26.27     14.99 o 
  -6  -2  18        4.58        5.22     12.77 o 
  -5  -2  18       30.29       46.52     14.13 o 
  -4  -2  18       14.64        4.52     11.51 o 
  -3  -2  18        1.93      -11.51      9.64 o 
  -2  -2  18       13.50       20.38     15.12 o 
  -1  -2  18        7.26       -5.26     12.82 o 
   0  -2  18       77.19       35.50     15.78 o 
   1  -2  18        0.44       -0.66     11.18 o 
   2  -2  18        9.76       10.85     12.82 o 
   3  -2  18       14.83        2.30     13.81 o 
   4  -2  18        8.57        5.59     15.45 o 
   5  -2  18        6.16      -10.75     16.60 o 
   6  -2  18       29.04       32.36     13.12 o 
  -7  -1  18       35.07       53.75     17.92 o 
  -6  -1  18        1.40       -4.34     11.46 o 
  -5  -1  18       16.04       19.73     13.39 o 
  -4  -1  18       54.06       25.26     13.12 o 
  -3  -1  18        2.94        5.50      9.16 o 
  -2  -1  18        1.12      -10.52     10.19 o 
  -1  -1  18        3.03        9.86     12.16 o 
   0  -1  18        2.22       -6.25     11.18 o 
   1  -1  18       30.85       22.68     16.44 o 
   2  -1  18       24.79       41.75     16.11 o 
   3  -1  18        0.20        3.62     12.82 o 
   4  -1  18       15.75        4.15     10.11 o 
   5  -1  18        7.69       -2.75     10.43 o 
   6  -1  18       31.45       14.10     17.92 o 
  -7   0  18        0.12        0.99     11.12 o 
  -6   0  18        5.09        2.01      9.63 o 
  -5   0  18        9.91        8.99      9.57 o 
  -4   0  18        0.49       -4.65      8.33 o 
  -3   0  18        0.02       -5.58      7.10 o 
  -2   0  18        7.35        5.59     13.48 o 
  -1   0  18        2.95       -8.55     10.52 o 
   0   0  18       33.78       29.92     14.46 o 
   1   0  18       61.94       78.24     18.41 o 
   2   0  18      106.56      134.79     22.35 o 
   3   0  18        0.32       -7.40      7.90 o 
   4   0  18       81.32       83.89     44.87 o 
   5   0  18        0.03       -8.87      8.71 o 
   6   0  18        5.21        4.92     10.68 o 
  -7   1  18        0.33       -4.37     15.83 o 
  -6   1  18       21.44       12.48      9.33 o 
  -5   1  18       13.32        0.59      8.88 o 
  -4   1  18        5.74        5.65      8.15 o 
  -3   1  18       15.51       22.96     12.16 o 
  -2   1  18       11.99       16.44     14.79 o 
  -1   1  18       24.59       26.96     14.79 o 
   0   1  18        0.75       -8.88     10.85 o 
   1   1  18       92.39       92.38     21.04 o 
   2   1  18        2.85       -2.63     12.16 o 
   3   1  18        1.67       -3.33      8.05 o 
   4   1  18        0.27       -5.63      8.46 o 
   5   1  18        0.00        4.54     10.43 o 
  -7   2  18        0.03       -0.40      9.26 o 
  -6   2  18        2.39        2.19      8.43 o 
  -5   2  18        0.08       -3.59     10.69 o 
  -4   2  18       12.11        7.38     10.57 o 
  -3   2  18        3.90       -8.49      8.28 o 
  -2   2  18       53.15       57.86     17.09 o 
  -1   2  18        0.01       -0.33     12.49 o 
   0   2  18       25.48        9.86     13.15 o 
   1   2  18       49.23       66.08     18.74 o 
   2   2  18        7.57        0.33     11.83 o 
   3   2  18       15.49        8.97     12.16 o 
   4   2  18       62.97       77.46     14.88 o 
   5   2  18       23.23       16.11     16.44 o 
  -7   3  18        0.27       -5.48     11.46 o 
  -6   3  18       20.27       15.62     11.86 o 
  -5   3  18        6.04       16.78     12.19 o 
  -4   3  18        2.02        5.63     11.51 o 
  -3   3  18       19.08       24.34     11.06 o 
  -2   3  18       18.78       18.59     10.45 o 
  -1   3  18       73.06       77.26     21.04 o 
   0   3  18       12.04        4.60     13.48 o 
   1   3  18       15.94        2.30     14.14 o 
   2   3  18       30.92       22.67     10.50 o 
   3   3  18       33.36       34.66     19.72 o 
   4   3  18      124.99      189.69     28.60 o 
   5   3  18       31.10       41.75     20.38 o 
  -7   4  18        0.13       -1.97     17.09 o 
  -6   4  18        3.88       15.33     12.06 o 
  -5   4  18       15.45       19.48     13.15 o 
  -4   4  18        0.01        2.37      9.99 o 
  -3   4  18       23.19       50.45     13.56 o 
  -2   4  18       22.53       20.41     10.90 o 
  -1   4  18        4.90       -9.86     13.15 o 
   0   4  18        6.68        3.29     14.46 o 
   1   4  18       26.81       36.82     18.74 o 
   2   4  18        0.01       -2.87     15.12 o 
   3   4  18        1.60        0.66     13.81 o 
   4   4  18        2.32        9.20     15.45 o 
  -6   5  18        0.00       -7.23     14.79 o 
  -5   5  18       16.49       10.12     11.33 o 
  -4   5  18       43.26       42.98     20.22 o 
  -3   5  18       33.90       55.82     13.82 o 
  -2   5  18        0.72       -6.14     10.52 o 
  -1   5  18        0.79       -5.26     12.82 o 
   0   5  18       33.05       35.18     18.74 o 
   1   5  18       15.66       16.11     16.44 o 
   2   5  18       14.08       -4.60     11.18 o 
   3   5  18        4.01       -1.64     13.81 o 
  -6   6  18        6.14       -0.99     15.78 o 
  -5   6  18       15.13       27.02     14.14 o 
  -4   6  18       14.20        8.84     11.18 o 
  -3   6  18        4.59       11.38     11.61 o 
  -2   6  18        8.51       10.50     10.34 o 
  -1   6  18       13.63       -0.66     16.77 o 
   2   6  18        2.80        0.33     14.14 o 
  -5   7  18       13.49        9.20     17.09 o 
  -4   7  18       21.67       22.68     18.08 o 
  -3   7  18        0.01      -11.26      9.96 o 
  -2   7  18        9.77       -2.27     10.57 o 
  -1  -7  19        0.57      -15.45     16.77 o 
   0  -7  19       22.52       21.04     19.72 o 
   1  -7  19        9.75        2.63     16.44 o 
  -3  -6  19        5.13       -3.94     16.44 o 
  -2  -6  19        1.76       -4.60     15.12 o 
  -1  -6  19        0.88      -15.12     16.11 o 
   0  -6  19       33.65       30.57     17.75 o 
   1  -6  19        0.36       -5.92     15.78 o 
   2  -6  19        1.51       14.14     18.41 o 
   3  -6  19       19.68      -12.49     17.09 o 
  -4  -5  19        1.44       -3.94     16.77 o 
  -3  -5  19        0.00        4.93     15.78 o 
  -2  -5  19       11.33       -9.86     13.81 o 
  -1  -5  19        4.95       10.85     17.42 o 
   0  -5  19       10.68        7.56     14.46 o 
   1  -5  19       14.51       -8.55     13.81 o 
   2  -5  19        4.91       13.15     15.78 o 
   3  -5  19       27.33       15.12     19.07 o 
   4  -5  19        0.14      -14.46     16.77 o 
  -5  -4  19        5.39       -6.66     13.01 o 
  -4  -4  19        3.41      -14.67     11.26 o 
  -3  -4  19        0.00       -4.93     14.46 o 
  -2  -4  19        7.46       10.85     15.12 o 
  -1  -4  19        0.33       22.35     16.77 o 
   0  -4  19       21.34        2.96     13.48 o 
   1  -4  19        0.78      -14.14     12.16 o 
   2  -4  19        7.09       -8.22     13.81 o 
   3  -4  19        0.67      -16.44     12.82 o 
   4  -4  19       11.99        8.22     17.75 o 
  -6  -3  19        0.34       22.16     17.75 o 
  -5  -3  19        5.18       -3.06     12.86 o 
  -4  -3  19        0.96        4.19     12.88 o 
  -3  -3  19       27.89       24.33     17.09 o 
  -2  -3  19        9.32       14.79     16.44 o 
  -1  -3  19       60.57       64.11     19.72 o 
   0  -3  19       25.04       18.08     15.45 o 
   1  -3  19       16.72       28.60     16.11 o 
   2  -3  19       17.80       -1.64     14.79 o 
   3  -3  19       18.95       36.82     18.74 o 
   4  -3  19        0.97       -1.97     16.44 o 
   5  -3  19        5.82       -2.63     15.45 o 
  -6  -2  19        0.30        0.53     12.19 o 
  -5  -2  19        0.00       -7.51     11.15 o 
  -4  -2  19       19.61       14.79     12.67 o 
  -3  -2  19       18.43       -0.33     15.78 o 
  -2  -2  19        1.70       -7.89     13.15 o 
  -1  -2  19       42.22       57.86     19.07 o 
   0  -2  19        7.06      -10.52     12.82 o 
   1  -2  19        1.62       -1.31     12.82 o 
   2  -2  19        2.33       -9.53     13.15 o 
   3  -2  19        1.52        7.23     14.14 o 
   4  -2  19       17.76       30.90     17.42 o 
   5  -2  19        0.65       -3.54     10.82 o 
  -6  -1  19        5.67      -10.04     14.96 o 
  -5  -1  19       12.57       -8.88     16.44 o 
  -4  -1  19        1.85       -6.16      8.51 o 
  -3  -1  19        1.99      -14.79     14.46 o 
  -2  -1  19       33.50       17.09     16.77 o 
  -1  -1  19       10.25        1.31     12.82 o 
   0  -1  19       29.46       23.34     15.12 o 
   1  -1  19        0.68       -4.60     12.16 o 
   2  -1  19        3.50       -2.63     11.51 o 
   3  -1  19       64.09       93.36     21.70 o 
   4  -1  19        4.62        1.31     12.49 o 
   5  -1  19       25.77       16.93     11.86 o 
  -7   0  19        4.41       -3.25     10.97 o 
  -6   0  19        9.46        6.08     10.57 o 
  -5   0  19        1.67       -6.47      9.45 o 
  -4   0  19        0.03       -5.99      8.39 o 
  -3   0  19        0.86      -12.49     11.18 o 
  -2   0  19       19.66       30.90     16.11 o 
  -1   0  19        5.06       -1.31     12.16 o 
   0   0  19       14.00       11.51     13.48 o 
   1   0  19       66.21       45.70     17.09 o 
   2   0  19       22.74        5.26     13.81 o 
   3   0  19        6.17       25.97     15.78 o 
   4   0  19       15.84        6.52     10.06 o 
   5   0  19        7.04       -3.16     10.09 o 
  -7   1  19        0.05        4.40     11.44 o 
  -6   1  19        0.09      -12.48      9.30 o 
  -5   1  19        9.84        3.67      9.48 o 
  -4   1  19        7.59        7.80      8.75 o 
  -3   1  19        0.16        1.76      9.52 o 
  -2   1  19        9.07        8.55     12.49 o 
  -1   1  19       37.58       35.50     16.77 o 
   0   1  19       14.99       11.51     14.46 o 
   1   1  19      125.67      141.03     23.67 o 
   2   1  19        0.17       -4.27     11.83 o 
   3   1  19       22.26       15.45     14.46 o 
   4   1  19        1.11        4.93     10.23 o 
   5   1  19        2.51        0.42     10.39 o 
  -7   2  19        0.31        3.75     10.27 o 
  -6   2  19        3.88        8.94     12.29 o 
  -5   2  19       47.50       43.27     14.64 o 
  -4   2  19        0.48        0.45     11.18 o 
  -3   2  19       25.61       36.05     12.31 o 
  -2   2  19        3.95      -10.85     13.48 o 
  -1   2  19        0.54        0.99     11.18 o 
   0   2  19       20.17       -6.57     12.16 o 
   1   2  19       17.59       -4.93     13.15 o 
   2   2  19       42.41       66.41     19.07 o 
   3   2  19       12.52        1.31     13.48 o 
   4   2  19       60.33       60.50     13.90 o 
  -6   3  19        3.13       15.79     13.12 o 
  -5   3  19        1.35      -13.32     14.63 o 
  -4   3  19        3.87        4.47     11.51 o 
  -3   3  19        1.79       -2.53     10.45 o 
  -2   3  19       14.19        7.56     15.78 o 
  -1   3  19       28.11       38.13     16.77 o 
   0   3  19        1.30      -11.83     11.18 o 
   1   3  19       39.42       60.49     19.72 o 
   2   3  19        7.87       -0.99     13.48 o 
   3   3  19       38.54       36.31     12.40 o 
   4   3  19       49.39       56.54     20.38 o 
  -6   4  19        3.41       -0.43     12.53 o 
  -5   4  19        0.53        4.54     10.45 o 
  -4   4  19       31.60       25.24     12.59 o 
  -3   4  19       10.41       -1.20     10.34 o 
  -2   4  19        0.35        7.56     15.12 o 
  -1   4  19        2.71       -1.31     14.46 o 
   0   4  19        1.80        2.96     14.79 o 
   1   4  19        3.24       -9.53     15.78 o 
   2   4  19       16.65       23.34     15.45 o 
   3   4  19        3.26        6.25     15.12 o 
  -5   5  19        5.19       -2.87     11.06 o 
  -4   5  19       16.72       15.24     12.53 o 
  -3   5  19        0.10      -14.30      9.53 o 
  -2   5  19        0.04      -11.83     13.48 o 
  -1   5  19       16.93       30.57     21.37 o 
   0   5  19       52.22       47.01     19.07 o 
  -5   6  19        2.46        7.99     15.29 o 
  -4   6  19        0.23       -5.19     11.56 o 
  -3   6  19        6.39        2.36     10.85 o 
  -2   6  19        5.18        1.64     17.75 o 
  -1   6  19       10.77       -0.99     18.41 o 
  -2   7  19        0.06        8.55     20.05 o 
  -1  -6  20        2.13      -22.19     14.79 o 
   0  -6  20       30.52       36.49     19.72 o 
   1  -6  20        3.07      -23.67     15.78 o 
  -3  -5  20        2.89       -2.30     16.44 o 
  -2  -5  20        0.28       -2.30     15.45 o 
  -1  -5  20        0.05      -22.68     15.12 o 
   0  -5  20        0.05      -11.18     14.14 o 
   1  -5  20        0.00      -14.14     14.46 o 
   2  -5  20        2.08       -8.88     16.11 o 
  -4  -4  20        0.12       -7.23     19.40 o 
  -3  -4  20        6.19        2.63     17.42 o 
  -2  -4  20        0.16       -5.92     16.77 o 
  -1  -4  20       26.40       19.40     16.77 o 
   0  -4  20        0.05       -5.59     16.44 o 
   1  -4  20        2.11      -18.41     13.48 o 
   2  -4  20        1.15      -10.52     13.48 o 
   3  -4  20        2.88      -18.41     14.79 o 
  -5  -3  20       16.76       22.19     15.62 o 
  -4  -3  20       11.73       16.77     21.37 o 
  -3  -3  20        8.36       -4.27     16.77 o 
  -2  -3  20       29.86       39.12     19.07 o 
  -1  -3  20       40.92       14.46     15.78 o 
   0  -3  20        0.25      -15.45     11.83 o 
   1  -3  20       20.63        5.92     14.46 o 
   2  -3  20       18.16        0.99     14.79 o 
   3  -3  20       23.73       10.85     15.45 o 
   4  -3  20        5.51        6.25     17.09 o 
  -5  -2  20       10.38        0.50     13.24 o 
  -4  -2  20        3.59       13.81     18.41 o 
  -3  -2  20        0.44        4.93     15.45 o 
  -2  -2  20        2.52       -6.25     13.81 o 
  -1  -2  20        5.57       -7.23     13.48 o 
   0  -2  20        1.42        2.30     15.78 o 
   1  -2  20       11.34        2.96     14.14 o 
   2  -2  20        2.32       10.19     15.78 o 
   3  -2  20       12.94        5.59     15.45 o 
   4  -2  20        5.49       14.79     15.78 o 
  -5  -1  20       10.84       13.63     11.78 o 
  -4  -1  20        6.41        0.81     12.59 o 
  -3  -1  20        1.49       -8.55     17.75 o 
  -2  -1  20       14.87       21.04     15.12 o 
  -1  -1  20        0.15      -18.25     12.16 o 
   0  -1  20        1.38       -9.86     10.85 o 
   1  -1  20       13.15       -2.30     13.48 o 
   2  -1  20        0.63       -9.86     12.49 o 
   3  -1  20        0.34        0.66     14.46 o 
   4  -1  20        3.63       -8.22     14.46 o 
  -6   0  20        0.02       -3.36     11.16 o 
  -5   0  20        9.81       18.30     11.21 o 
  -4   0  20        3.96       -2.29      9.46 o 
  -3   0  20        1.84        1.64     16.11 o 
  -2   0  20        0.72      -12.82     13.15 o 
  -1   0  20       16.61       42.41     16.77 o 
   0   0  20        2.44        0.66     13.81 o 
   1   0  20       37.77       55.23     19.07 o 
   2   0  20        2.32       -9.53     11.83 o 
   3   0  20        0.69       -8.55     12.49 o 
   4   0  20        0.70      -14.46     12.82 o 
  -6   1  20        1.17        0.65     10.72 o 
  -5   1  20        2.54        5.13     10.32 o 
  -4   1  20        4.41       -7.30     10.58 o 
  -3   1  20       25.69       17.75     16.44 o 
  -2   1  20       14.80       20.71     17.42 o 
  -1   1  20       51.25       54.24     19.40 o 
   0   1  20        1.60       -2.63     11.18 o 
   1   1  20        2.09       -2.96     10.85 o 
   2   1  20        9.32       10.19     13.81 o 
   3   1  20       12.53       18.08     17.09 o 
   4   1  20        5.86       -7.89     14.14 o 
  -6   2  20        7.32       -5.44     13.10 o 
  -5   2  20        1.91        4.99     12.65 o 
  -4   2  20       24.47       30.21     12.53 o 
  -3   2  20        7.00        3.29     15.45 o 
  -2   2  20       78.74      122.29     24.66 o 
  -1   2  20        7.83       -2.30     13.15 o 
   0   2  20       10.79       -1.97     13.15 o 
   1   2  20        3.88      -17.75     12.49 o 
   2   2  20        2.36      -17.75     11.83 o 
   3   2  20        7.49        1.97     14.14 o 
  -5   3  20        0.45      -12.71     11.33 o 
  -4   3  20        4.40       -6.69     11.62 o 
  -3   3  20        8.87       16.11     17.42 o 
  -2   3  20        0.07       -3.62     13.48 o 
  -1   3  20        2.18        5.59     14.46 o 
   0   3  20       20.80        7.56     15.45 o 
   1   3  20        1.29       15.45     16.77 o 
   2   3  20        0.06       -5.92     12.82 o 
  -5   4  20        2.98        0.69     12.31 o 
  -4   4  20        8.69       10.78     13.64 o 
  -3   4  20        4.81       -0.33     15.45 o 
  -2   4  20       21.16       -1.64     15.12 o 
  -1   4  20        0.07       -2.63     13.81 o 
   0   4  20        0.17       -2.30     16.11 o 
   1   4  20        1.01       12.82     15.78 o 
  -4   5  20        4.97       10.68     13.48 o 
  -3   5  20        0.07        4.93     18.08 o 
  -2   5  20        0.03      -11.83     15.78 o 
  -1   5  20        3.59        0.33     17.09 o 
   0   5  20       19.63       38.46     18.74 o 
  -2   6  20       15.32       23.34     20.05 o 
  -2  -4  21        5.26      -15.78     17.42 o 
  -1  -4  21        8.01        8.55     17.09 o 
   0  -4  21        0.88      -17.09     13.81 o 
   1  -4  21        3.03        8.22     16.44 o 
  -3  -3  21       10.72      -12.49     15.45 o 
  -2  -3  21        9.92       14.46     18.41 o 
  -1  -3  21        4.34       -7.89     14.14 o 
   0  -3  21        3.20      -16.77     15.12 o 
   1  -3  21        0.24       -2.63     15.78 o 
   2  -3  21        2.35       -3.29     15.45 o 
  -4  -2  21        0.03       -5.92     17.09 o 
  -3  -2  21        1.65        3.94     17.09 o 
  -2  -2  21        0.35       -5.92     14.79 o 
  -1  -2  21        4.36      -10.19     13.81 o 
   0  -2  21        0.02      -13.81     13.48 o 
   1  -2  21        0.57        0.99     15.12 o 
   2  -2  21        0.78       -8.22     15.12 o 
   3  -2  21        2.12      -18.08     13.81 o 
  -4  -1  21        8.20        9.53     18.08 o 
  -3  -1  21        5.54       -2.30     17.09 o 
  -2  -1  21        0.68        0.99     14.14 o 
  -1  -1  21        5.81       -9.20     15.45 o 
   0  -1  21        5.39       12.49     17.42 o 
   1  -1  21        0.01      -12.49     13.81 o 
   2  -1  21        0.33       -7.89     15.12 o 
   3  -1  21       16.07       17.42     16.11 o 
  -5   0  21        0.97      -13.68     10.10 o 
  -4   0  21        0.17       -1.64     15.12 o 
  -3   0  21       26.51       40.11     22.03 o 
  -2   0  21        3.26      -11.18     14.14 o 
  -1   0  21        0.99       12.82     16.11 o 
   0   0  21        0.00      -14.79     12.82 o 
   1   0  21        2.41      -16.11     14.46 o 
   2   0  21        0.19      -10.52     14.79 o 
   3   0  21        1.27       -1.97     14.46 o 
  -5   1  21        2.04        7.81     12.90 o 
  -4   1  21        3.18      -23.18     15.45 o 
  -3   1  21        2.60       10.19     15.78 o 
  -2   1  21        2.14      -17.75     13.81 o 
  -1   1  21       10.12       -6.57     14.46 o 
   0   1  21       32.38       42.41     20.05 o 
   1   1  21        0.69      -10.85     12.16 o 
   2   1  21        0.30      -14.79     12.49 o 
  -4   2  21        0.11       12.16     19.40 o 
  -3   2  21       44.65       28.93     17.75 o 
  -2   2  21        0.00        7.23     15.45 o 
  -1   2  21        0.01      -21.20     14.14 o 
   0   2  21       11.41      -12.82     13.81 o 
   1   2  21        2.52        2.96     15.12 o 
   2   2  21        1.47       -4.27     13.48 o 
  -4   3  21        0.20       -5.59     18.74 o 
  -3   3  21        3.22       16.44     18.08 o 
  -2   3  21        5.65       13.81     14.14 o 
  -1   3  21        1.08      -10.19     15.45 o 
   0   3  21        0.47      -14.14     14.46 o 
   1   3  21        0.64       -8.22     14.14 o 
  -3   4  21        3.05        9.20     17.75 o 
  -2   4  21        0.23        0.99     15.12 o 
  -1   4  21        6.35        8.88     17.75 o 
   0   4  21        0.17       -1.64     15.12 o 
  -2  -2  22       11.15       32.55     20.38 o 
  -1  -2  22        0.84      -20.71     14.79 o 
   0  -2  22        0.10       -8.88     15.45 o 
  -2  -1  22        8.24        5.59     15.78 o 
  -1  -1  22        2.75        6.90     17.09 o 
   0  -1  22        0.08       -8.88     15.78 o 
   1  -1  22        3.01       -7.56     14.14 o 
  -3   0  22       16.93       37.48     20.71 o 
  -2   0  22        0.75       -3.94     15.78 o 
  -1   0  22        5.84       -9.20     16.44 o 
   0   0  22        0.21      -11.18     16.77 o 
   1   0  22       52.98       64.43     21.70 o 
  -3   1  22        1.79       19.07     18.74 o 
  -2   1  22       11.20       10.52     18.41 o 
  -1   1  22        0.04      -13.15     14.14 o 
   0   1  22        2.93       -6.57     14.14 o 
  -2   2  22       17.30        9.20     17.42 o 
  -1   2  22        5.50        3.29     16.11 o 
   0   2  22        1.50       -8.88     13.81 o 
                                                 
